# Supplementary material for: A curated database of cyanobacterial strains relevant for modern taxonomy and phylogenetic studies
Source: Sci Data. 2017 Apr 25;4:170054. doi: 10.1038/sdata.2017.54 (PMC5404626; doi:10.1038/sdata.2017.54)
Supplement: Supplementary file 1 [file sdata201754-isa1.zip]

Archive with 3 entries (3 files):
- i_Investigation.txt
- s_study_Vasconcelos.txt
- a_assay_Vasconcelos.txt
