# Supplementary material for: A curated database of cyanobacterial strains relevant for modern taxonomy and phylogenetic studies
Source: Sci Data. 2017 Apr 25;4:170054. doi: 10.1038/sdata.2017.54 (PMC5404626; doi:10.1038/sdata.2017.54)
Supplement: Supplementary file 1 [file sdata201754-isa1.zip › i_Investigation.txt]

# Investigation File generated for Scientific Data with Investigation File Authoring Tool version 0.1.0 on 21/03/2017 - This metadata file is CC0
ONTOLOGY SOURCE REFERENCE
Term Source Name	ERO	OBI	NCBITAXON	BAO
Term Source File	http://data.bioontology.org/ontologies/ERO	http://data.bioontology.org/ontologies/OBI	http://data.bioontology.org/ontologies/NCBITAXON	http://data.bioontology.org/ontologies/BAO
Term Source Version	2013-08-02	2014-08-18	2016AB	2.0
Term Source Description	Eagle-I Research Resource Ontology	Ontology for Biomedical Investigations	National Center for Biotechnology Information (NCBI) Organismal Classification	BioAssay Ontology
INVESTIGATION
Investigation Identifier
Investigation Title
Investigation Description
Investigation Submission Date
Investigation Public Release Date
INVESTIGATION PUBLICATIONS
Investigation PubMed ID
Investigation Publication DOI
Investigation Publication Author List
Investigation Publication Title
Investigation Publication Status
Investigation Publication Status Term Accession Number
Investigation Publication Status Term Source REF
INVESTIGATION CONTACTS
Investigation Person Last Name
Investigation Person Mid Initials
Investigation Person First Name
Investigation Person Address
Investigation Person Phone
Investigation Person Fax
Investigation Person Email
Investigation Person Affiliation
Investigation Person Roles
Investigation Person Roles Term Accession Number
Investigation Person Roles Term Source REF
STUDY
Study Identifier	10.1038/sdata.2017.54
Study Title	A curated database of cyanobacterial strains relevant for modern taxonomy and phylogenetic studies
Study Submission Date	22/06/2016
Study Public Release Date	25/04/2017
Study Description	http://www.nature.com/articles/sdata201754#abstract
Study File Name	s_study_Vasconcelos.txt
Comment[Subject Keywords]	//;//;//;//;//
Comment[Manuscript Licence]	CC BY-4.0
Comment[Experimental Metadata Licence]	CC0
Comment[Supplementary Information File Name]		Supplementary Figure 1
Comment[Supplementary Information File Type]	x-zip-compressed	pdf
Comment[Supplementary Information File URL]	http://www.nature.com/articles/sdata201754#supplementary-information	http://www.nature.com/articles/sdata201754#supplementary-information
Comment[Data Repository]	figshare
Comment[Data Record Accession]	doi:10.6084/m9.figshare.c.3273731
Comment[Data Record URI]	https://doi.org/10.6084/m9.figshare.c.3273731
STUDY DESIGN DESCRIPTORS
Study Design Type	data integration objective	database creation objective	species comparison design	sequence-based phylogenetic analysis objective
Study Design Type Term Accession Number	ERO:0100092	http://www.ebi.ac.uk/efo/swo/SWO_0000509	OBI:0001310	ERO:0100279
Study Design Type Term Source REF	ERO	ERO	OBI	ERO
STUDY PUBLICATIONS
Study PubMed ID
Study Publication DOI
Study Publication Author List
Study Publication Title
Study Publication Status
Study Publication Status Term Accession Number
Study Publication Status Term Source REF
STUDY FACTORS
Study Factor Name	species	strain
Study Factor Type	organism	subspecies
Study Factor Type Term Accession Number	OBI:0100026	NCBITaxon:subspecies
Study Factor Type Term Source REF	OBI	NCBITAXON
STUDY ASSAYS
Study Assay Measurement Type	computational phylogenetic analysis
Study Assay Measurement Type Term Accession Number	BAO:0002206
Study Assay Measurement Type Term Source REF	BAO
Study Assay Technology Type	digital curation
Study Assay Technology Type Term Accession Number	OBI:0302914
Study Assay Technology Type Term Source REF	OBI
Study Assay Technology Platform	""
Study Assay File Name	a_assay_Vasconcelos.txt
STUDY PROTOCOLS
Study Protocol Name	Data acquisition	Phylogenetic analyses
Study Protocol Type	selection	sequence-based phylogenetic analysis objective
Study Protocol Type Term Accession Number	OBI:0001928	ERO:0100279
Study Protocol Type Term Source REF	OBI	ERO
Study Protocol Description		
Study Protocol URI	""	""
Study Protocol Version		
Study Protocol Parameters Name	""	""
Study Protocol Parameters Name Term Accession Number	""	""
Study Protocol Parameters Name Term Source REF	""	""
Study Protocol Components Name	""	""
Study Protocol Components Type	""	""
Study Protocol Components Type Term Accession Number	""	""
Study Protocol Components Type Term Source REF	""	""
STUDY CONTACTS
Study Person Last Name	Ramos	Morais	Vasconcelos
Study Person First Name	Vitor	João	Vitor M.
Study Person Mid Initials			
Study Person Email	""	""	vmvascon@fc.up.pt
Study Person Phone			
Study Person Fax			
Study Person Address			
Study Person Affiliation	CIIMAR/CIMAR—Interdisciplinary Centre of Marine and Environmental Research, University of Porto, Terminal de Cruzeiros do Porto de Leixões, Av. General Norton de Matos s/n, Matosinhos 4450-208, Portugal	CIIMAR/CIMAR—Interdisciplinary Centre of Marine and Environmental Research, University of Porto, Terminal de Cruzeiros do Porto de Leixões, Av. General Norton de Matos s/n, Matosinhos 4450-208, Portugal	CIIMAR/CIMAR—Interdisciplinary Centre of Marine and Environmental Research, University of Porto, Terminal de Cruzeiros do Porto de Leixões, Av. General Norton de Matos s/n, Matosinhos 4450-208, Portugal
Study Person Roles			
Study Person Roles Term Accession Number			
Study Person Roles Term Source REF			
Comment[Study Person ORCID]	0000-0002-5824-3633		
Comment[Funder]			
Comment[FundRef ID]			
Comment[Funder Term Source REF]			
Comment[Grant Identifier]			
