# Supplementary material for: A curated database of cyanobacterial strains relevant for modern taxonomy and phylogenetic studies
Source: Sci Data. 2017 Apr 25;4:170054. doi: 10.1038/sdata.2017.54 (PMC5404626; doi:10.1038/sdata.2017.54)
Supplement: Supplementary file 1 [file sdata201754-isa1.zip › s_study_Vasconcelos.txt]

Source Name	Characteristics[organism]	Term Source REF	Term Accession Number	Characteristics[species]	Characteristics[strain]	Protocol REF	Comment[16S rRNA available]	Sample Name	Factor Value[species]	Factor Value[strain]
Literature and database searches	Cyanobacteria	NCBITAXON	NCBITaxon:1117	Oculatella subterranea	VRUC135	Data acquisition	16S rRNA sequence available	ID0001	Oculatella subterranea	VRUC135
Literature and database searches	Cyanobacteria	NCBITAXON	NCBITaxon:1117	Pleurocapsa sp.	PCC 7516	Data acquisition	16S rRNA sequence available	ID0002	Pleurocapsa sp.	PCC 7516
Literature and database searches	Cyanobacteria	NCBITAXON	NCBITaxon:1117	Prochloron didemni		Data acquisition	16S rRNA sequence available	ID0003	Prochloron didemni
Literature and database searches	Cyanobacteria	NCBITAXON	NCBITaxon:1117	Arthrospira sp.	TJSD091	Data acquisition	16S rRNA sequence available	ID0004	Arthrospira sp.	TJSD091
Literature and database searches	Cyanobacteria	NCBITAXON	NCBITaxon:1117	Leptolyngbya sp.	PCC 6406	Data acquisition	16S rRNA sequence available	ID0005	Leptolyngbya sp.	PCC 6406
Literature and database searches	Cyanobacteria	NCBITAXON	NCBITaxon:1117	filamentous cyanobacterium sp.	ESFC-1	Data acquisition	16S rRNA sequence available	ID0006	filamentous cyanobacterium sp.	ESFC-1
Literature and database searches	Cyanobacteria	NCBITAXON	NCBITaxon:1117	Oscillatoria princeps	PCC 10802	Data acquisition	16S rRNA sequence available	ID0007	Oscillatoria princeps	PCC 10802
Literature and database searches	Cyanobacteria	NCBITAXON	NCBITaxon:1117	Fortiea contorta	PCC 7126	Data acquisition	16S rRNA sequence available	ID0008	Fortiea contorta	PCC 7126
Literature and database searches	Cyanobacteria	NCBITAXON	NCBITaxon:1117	Kamptonema formosum	PCC 6407	Data acquisition	16S rRNA sequence available	ID0009	Kamptonema formosum	PCC 6407
Literature and database searches	Cyanobacteria	NCBITAXON	NCBITaxon:1117	Aphanocapsa montana	BDHKU210001	Data acquisition	16S rRNA sequence available	ID0010	Aphanocapsa montana	BDHKU210001
Literature and database searches	Cyanobacteria	NCBITAXON	NCBITaxon:1117	Mastigocladopsis repens	PCC 10914	Data acquisition	16S rRNA sequence available	ID0011	Mastigocladopsis repens	PCC 10914
Literature and database searches	Cyanobacteria	NCBITAXON	NCBITaxon:1117	Fischerella sp.	PCC 9339	Data acquisition	16S rRNA sequence available	ID0012	Fischerella sp.	PCC 9339
Literature and database searches	Cyanobacteria	NCBITAXON	NCBITaxon:1117	Spirulina subsalsa	PCC 9445	Data acquisition	16S rRNA sequence available	ID0013	Spirulina subsalsa	PCC 9445
Literature and database searches	Cyanobacteria	NCBITAXON	NCBITaxon:1117	Synechococcus sp.	WH 8020	Data acquisition	16S rRNA sequence available	ID0014	Synechococcus sp.	WH 8020
Literature and database searches	Cyanobacteria	NCBITAXON	NCBITaxon:1117	Prochlorococcus sp.	MIT 0801	Data acquisition	16S rRNA sequence available	ID0015	Prochlorococcus sp.	MIT 0801
Literature and database searches	Cyanobacteria	NCBITAXON	NCBITaxon:1117	Prochlorococcus sp.	MIT 0604	Data acquisition	16S rRNA sequence available	ID0016	Prochlorococcus sp.	MIT 0604
Literature and database searches	Cyanobacteria	NCBITAXON	NCBITaxon:1117	Synechococcus sp.	KORDI-100	Data acquisition	16S rRNA sequence available	ID0017	Synechococcus sp.	KORDI-100
Literature and database searches	Cyanobacteria	NCBITAXON	NCBITaxon:1117	Synechococcus sp.	PCC 7336	Data acquisition	16S rRNA sequence available	ID0018	Synechococcus sp.	PCC 7336
Literature and database searches	Cyanobacteria	NCBITAXON	NCBITaxon:1117	Geminocystis herdmanii	PCC 6308	Data acquisition	16S rRNA sequence available	ID0019	Geminocystis herdmanii	PCC 6308
Literature and database searches	Cyanobacteria	NCBITAXON	NCBITaxon:1117	Arthrospira platensis	C1	Data acquisition	16S rRNA sequence available	ID0020	Arthrospira platensis	C1
Literature and database searches	Cyanobacteria	NCBITAXON	NCBITaxon:1117	Synechococcus sp.	RS9917	Data acquisition	16S rRNA sequence available	ID0021	Synechococcus sp.	RS9917
Literature and database searches	Cyanobacteria	NCBITAXON	NCBITaxon:1117	unidentified cyanobacterium	EtSB	Data acquisition	16S rRNA sequence available	ID0022	unidentified cyanobacterium	EtSB
Literature and database searches	Cyanobacteria	NCBITAXON	NCBITaxon:1117	Synechocystis sp.	PCC 7509	Data acquisition	16S rRNA sequence available	ID0023	Synechocystis sp.	PCC 7509
Literature and database searches	Cyanobacteria	NCBITAXON	NCBITaxon:1117	Chlorogloeopsis fritschii	PCC 9212	Data acquisition	16S rRNA sequence available	ID0024	Chlorogloeopsis fritschii	PCC 9212
Literature and database searches	Cyanobacteria	NCBITAXON	NCBITaxon:1117	Fischerella muscicola	PCC 7414	Data acquisition	16S rRNA sequence available	ID0025	Fischerella muscicola	PCC 7414
Literature and database searches	Cyanobacteria	NCBITAXON	NCBITaxon:1117	Fischerella muscicola	PCC 73103	Data acquisition	16S rRNA sequence available	ID0026	Fischerella muscicola	PCC 73103
Literature and database searches	Cyanobacteria	NCBITAXON	NCBITaxon:1117	Cyanothece sp.	ATCC 51472	Data acquisition	16S rRNA sequence available	ID0027	Cyanothece sp.	ATCC 51472
Literature and database searches	Cyanobacteria	NCBITAXON	NCBITaxon:1117	Arthrospira maxima	CS-328	Data acquisition	16S rRNA sequence available	ID0028	Arthrospira maxima	CS-328
Literature and database searches	Cyanobacteria	NCBITAXON	NCBITaxon:1117	Spirulina major	PCC 6313	Data acquisition	16S rRNA sequence available	ID0029	Spirulina major	PCC 6313
Literature and database searches	Cyanobacteria	NCBITAXON	NCBITaxon:1117	Arthrospira platensis	PCC 7345	Data acquisition	16S rRNA sequence available	ID0030	Arthrospira platensis	PCC 7345
Literature and database searches	Cyanobacteria	NCBITAXON	NCBITaxon:1117	Oxynema thaianum	CCALA 960	Data acquisition	16S rRNA sequence available	ID0031	Oxynema thaianum	CCALA 960
Literature and database searches	Cyanobacteria	NCBITAXON	NCBITaxon:1117	Coleofasciculus chthonoplastes	WW7	Data acquisition	16S rRNA sequence available	ID0032	Coleofasciculus chthonoplastes	WW7
Literature and database searches	Cyanobacteria	NCBITAXON	NCBITaxon:1117	Gloeobacter kilaueensis	JS1	Data acquisition	16S rRNA sequence available	ID0033	Gloeobacter kilaueensis	JS1
Literature and database searches	Cyanobacteria	NCBITAXON	NCBITaxon:1117	Cronbergia siamensis	SAG B11.82	Data acquisition	16S rRNA sequence available	ID0034	Cronbergia siamensis	SAG B11.82
Literature and database searches	Cyanobacteria	NCBITAXON	NCBITaxon:1117	Acaryochloris marina	MBIC11017	Data acquisition	16S rRNA sequence available	ID0035	Acaryochloris marina	MBIC11017
Literature and database searches	Cyanobacteria	NCBITAXON	NCBITaxon:1117	Dactylococcopsis salina	PCC 8305	Data acquisition	16S rRNA sequence available	ID0036	Dactylococcopsis salina	PCC 8305
Literature and database searches	Cyanobacteria	NCBITAXON	NCBITaxon:1117	Aerosakkonema funiforme	NIES-2861	Data acquisition	16S rRNA sequence available	ID0037	Aerosakkonema funiforme	NIES-2861
Literature and database searches	Cyanobacteria	NCBITAXON	NCBITaxon:1117	Starria zimbabweÃ«nsis	SAG 74.90	Data acquisition	16S rRNA sequence available	ID0038	Starria zimbabweÃ«nsis	SAG 74.90
Literature and database searches	Cyanobacteria	NCBITAXON	NCBITaxon:1117	Chlorogloeopsis fritschii	PCC 6912	Data acquisition	16S rRNA sequence available	ID0039	Chlorogloeopsis fritschii	PCC 6912
Literature and database searches	Cyanobacteria	NCBITAXON	NCBITaxon:1117	Planktothrix agardhii	NIES-204	Data acquisition	16S rRNA sequence available	ID0040	Planktothrix agardhii	NIES-204
Literature and database searches	Cyanobacteria	NCBITAXON	NCBITaxon:1117	Oscillatoria sancta	PCC 7515	Data acquisition	16S rRNA sequence available	ID0041	Oscillatoria sancta	PCC 7515
Literature and database searches	Cyanobacteria	NCBITAXON	NCBITaxon:1117	Crinalium epipsammum	PCC 9333	Data acquisition	16S rRNA sequence available	ID0042	Crinalium epipsammum	PCC 9333
Literature and database searches	Cyanobacteria	NCBITAXON	NCBITaxon:1117	Gloeocapsa sp.	PCC 7428	Data acquisition	16S rRNA sequence available	ID0043	Gloeocapsa sp.	PCC 7428
Literature and database searches	Cyanobacteria	NCBITAXON	NCBITaxon:1117	Chamaesiphon minutus	PCC 6605	Data acquisition	16S rRNA sequence available	ID0044	Chamaesiphon minutus	PCC 6605
Literature and database searches	Cyanobacteria	NCBITAXON	NCBITaxon:1117	Thermosynechococcus elongatus	BP-1	Data acquisition	16S rRNA sequence available	ID0045	Thermosynechococcus elongatus	BP-1
Literature and database searches	Cyanobacteria	NCBITAXON	NCBITaxon:1117	Synechocystis sp.	PCC 6803	Data acquisition	16S rRNA sequence available	ID0046	Synechocystis sp.	PCC 6803
Literature and database searches	Cyanobacteria	NCBITAXON	NCBITaxon:1117	Nostoc sp.	PCC 7120	Data acquisition	16S rRNA sequence available	ID0047	Nostoc sp.	PCC 7120
Literature and database searches	Cyanobacteria	NCBITAXON	NCBITaxon:1117	Trichodesmium erythraeum	IMS101	Data acquisition	16S rRNA sequence available	ID0048	Trichodesmium erythraeum	IMS101
Literature and database searches	Cyanobacteria	NCBITAXON	NCBITaxon:1117	Nostoc azollae	0708	Data acquisition	16S rRNA sequence available	ID0049	Nostoc azollae	0708
Literature and database searches	Cyanobacteria	NCBITAXON	NCBITaxon:1117	Halospirulina tapeticola	CCC Baja-95 Cl.2	Data acquisition	16S rRNA sequence available	ID0050	Halospirulina tapeticola	CCC Baja-95 Cl.2
Literature and database searches	Cyanobacteria	NCBITAXON	NCBITaxon:1117	Thermosynechococcus sp.	NK55	Data acquisition	16S rRNA sequence available	ID0051	Thermosynechococcus sp.	NK55
Literature and database searches	Cyanobacteria	NCBITAXON	NCBITaxon:1117	Synechococcus sp.	RCC307	Data acquisition	16S rRNA sequence available	ID0052	Synechococcus sp.	RCC307
Literature and database searches	Cyanobacteria	NCBITAXON	NCBITaxon:1117	Prochlorococcus marinus	AS9601	Data acquisition	16S rRNA sequence available	ID0053	Prochlorococcus marinus	AS9601
Literature and database searches	Cyanobacteria	NCBITAXON	NCBITaxon:1117	Synechococcus sp.	CC9311	Data acquisition	16S rRNA sequence available	ID0054	Synechococcus sp.	CC9311
Literature and database searches	Cyanobacteria	NCBITAXON	NCBITaxon:1117	Synechococcus sp.	CC9902	Data acquisition	16S rRNA sequence available	ID0055	Synechococcus sp.	CC9902
Literature and database searches	Cyanobacteria	NCBITAXON	NCBITaxon:1117	Tychonema bornetii	NIVA-CYA 60	Data acquisition	16S rRNA sequence available	ID0056	Tychonema bornetii	NIVA-CYA 60
Literature and database searches	Cyanobacteria	NCBITAXON	NCBITaxon:1117	Planktothricoides sp.	SR001	Data acquisition	16S rRNA sequence available	ID0057	Planktothricoides sp.	SR001
Literature and database searches	Cyanobacteria	NCBITAXON	NCBITaxon:1117	Hapalosiphon sp.	MRB220	Data acquisition	16S rRNA sequence available	ID0058	Hapalosiphon sp.	MRB220
Literature and database searches	Cyanobacteria	NCBITAXON	NCBITaxon:1117	Pseudanabaena sp.	'Roaring Creek'	Data acquisition	16S rRNA sequence available	ID0059	Pseudanabaena sp.	'Roaring Creek'
Literature and database searches	Cyanobacteria	NCBITAXON	NCBITaxon:1117	unidentified cyanobacterium	BACL30 MAG-120619-bin27	Data acquisition	16S rRNA sequence available	ID0060	unidentified cyanobacterium	BACL30 MAG-120619-bin27
Literature and database searches	Cyanobacteria	NCBITAXON	NCBITaxon:1117	Synechococcus sp.	GFB01	Data acquisition	16S rRNA sequence available	ID0061	Synechococcus sp.	GFB01
Literature and database searches	Cyanobacteria	NCBITAXON	NCBITaxon:1117	Trichodesmium erythraeum	21-75	Data acquisition	16S rRNA sequence available	ID0062	Trichodesmium erythraeum	21-75
Literature and database searches	Cyanobacteria	NCBITAXON	NCBITaxon:1117	Scytolyngbya timoleontis	XS01	Data acquisition	16S rRNA sequence available	ID0063	Scytolyngbya timoleontis	XS01
Literature and database searches	Cyanobacteria	NCBITAXON	NCBITaxon:1117	Pinocchia polymorpha	UPOC 62ÂP/2013	Data acquisition	16S rRNA sequence available	ID0064	Pinocchia polymorpha	UPOC 62ÂP/2013
Literature and database searches	Cyanobacteria	NCBITAXON	NCBITaxon:1117	Kamptonema animale	CCALA 139	Data acquisition	16S rRNA sequence available	ID0065	Kamptonema animale	CCALA 139
Literature and database searches	Cyanobacteria	NCBITAXON	NCBITaxon:1117	Ammassolinea attenuata	UPOC 61/2013	Data acquisition	16S rRNA sequence available	ID0066	Ammassolinea attenuata	UPOC 61/2013
Literature and database searches	Cyanobacteria	NCBITAXON	NCBITaxon:1117	Aphanizomenon flos-aquae	2012/KM/D3	Data acquisition	16S rRNA sequence available	ID0067	Aphanizomenon flos-aquae	2012/KM/D3
Literature and database searches	Cyanobacteria	NCBITAXON	NCBITaxon:1117	Roholtiella edaphica	CCALA 1063	Data acquisition	16S rRNA sequence available	ID0068	Roholtiella edaphica	CCALA 1063
Literature and database searches	Cyanobacteria	NCBITAXON	NCBITaxon:1117	Dactylothamnos antarcticus	CENA410	Data acquisition	16S rRNA sequence available	ID0069	Dactylothamnos antarcticus	CENA410
Literature and database searches	Cyanobacteria	NCBITAXON	NCBITaxon:1117	Microseira wollei	YC0404	Data acquisition	16S rRNA sequence available	ID0070	Microseira wollei	YC0404
Literature and database searches	Cyanobacteria	NCBITAXON	NCBITaxon:1117	Stanieria sp.	PCC 7302	Data acquisition	16S rRNA sequence available	ID0071	Stanieria sp.	PCC 7302
Literature and database searches	Cyanobacteria	NCBITAXON	NCBITaxon:1117	Borzia trilocularis	SAG 1407-1	Data acquisition	16S rRNA sequence available	ID0072	Borzia trilocularis	SAG 1407-1
Literature and database searches	Cyanobacteria	NCBITAXON	NCBITaxon:1117	Calothrix sp.	PCC 7715	Data acquisition	16S rRNA sequence available	ID0073	Calothrix sp.	PCC 7715
Literature and database searches	Cyanobacteria	NCBITAXON	NCBITaxon:1117	Cephalothrix komarekiana	CCIBt 3277	Data acquisition	16S rRNA sequence available	ID0074	Cephalothrix komarekiana	CCIBt 3277
Literature and database searches	Cyanobacteria	NCBITAXON	NCBITaxon:1117	Halotia branconii	CENA392	Data acquisition	16S rRNA sequence available	ID0075	Halotia branconii	CENA392
Literature and database searches	Cyanobacteria	NCBITAXON	NCBITaxon:1117	Cyanocohniella calida	CCALA 1049	Data acquisition	16S rRNA sequence available	ID0076	Cyanocohniella calida	CCALA 1049
Literature and database searches	Cyanobacteria	NCBITAXON	NCBITaxon:1117	Johanseninema constrictum	K2_5P2	Data acquisition	16S rRNA sequence available	ID0077	Johanseninema constrictum	K2_5P2
Literature and database searches	Cyanobacteria	NCBITAXON	NCBITaxon:1117	Rexia erecta	CAT4-SG4	Data acquisition	16S rRNA sequence available	ID0078	Rexia erecta	CAT4-SG4
Literature and database searches	Cyanobacteria	NCBITAXON	NCBITaxon:1117	Aetokthonos hydrillicola	CCALA 1050	Data acquisition	16S rRNA sequence available	ID0079	Aetokthonos hydrillicola	CCALA 1050
Literature and database searches	Cyanobacteria	NCBITAXON	NCBITaxon:1117	Caldora penicillata	FK13-1	Data acquisition	16S rRNA sequence available	ID0080	Caldora penicillata	FK13-1
Literature and database searches	Cyanobacteria	NCBITAXON	NCBITaxon:1117	Kastovskya adunca	ATA3-4Q-CV17	Data acquisition	16S rRNA sequence available	ID0081	Kastovskya adunca	ATA3-4Q-CV17
Literature and database searches	Cyanobacteria	NCBITAXON	NCBITaxon:1117	Nodosilinea nodulosa	UTEX 2910	Data acquisition	16S rRNA sequence available	ID0082	Nodosilinea nodulosa	UTEX 2910
Literature and database searches	Cyanobacteria	NCBITAXON	NCBITaxon:1117	Microcystis aeruginosa	PCC 7806	Data acquisition	16S rRNA sequence available	ID0083	Microcystis aeruginosa	PCC 7806
Literature and database searches	Cyanobacteria	NCBITAXON	NCBITaxon:1117	Alkalinema pantanalense	CENA528	Data acquisition	16S rRNA sequence available	ID0084	Alkalinema pantanalense	CENA528
Literature and database searches	Cyanobacteria	NCBITAXON	NCBITaxon:1117	Pantanalinema rosaneae	CENA516	Data acquisition	16S rRNA sequence available	ID0085	Pantanalinema rosaneae	CENA516
Literature and database searches	Cyanobacteria	NCBITAXON	NCBITaxon:1117	Cylindrospermum maius	CCALA 998	Data acquisition	16S rRNA sequence available	ID0086	Cylindrospermum maius	CCALA 998
Literature and database searches	Cyanobacteria	NCBITAXON	NCBITaxon:1117	Okeania hirsuta	PAB-10-Feb-10-1	Data acquisition	16S rRNA sequence available	ID0087	Okeania hirsuta	PAB-10-Feb-10-1
Literature and database searches	Cyanobacteria	NCBITAXON	NCBITaxon:1117	Chakia ciliosa	2009/3	Data acquisition	16S rRNA sequence available	ID0088	Chakia ciliosa	2009/3
Literature and database searches	Cyanobacteria	NCBITAXON	NCBITaxon:1117	Trichotorquatus sp.	WJT19-NPBG5	Data acquisition	16S rRNA sequence available	ID0089	Trichotorquatus sp.	WJT19-NPBG5
Literature and database searches	Cyanobacteria	NCBITAXON	NCBITaxon:1117	unidentified Chroococcales	CENA595	Data acquisition	16S rRNA sequence available	ID0090	unidentified Chroococcales	CENA595
Literature and database searches	Cyanobacteria	NCBITAXON	NCBITaxon:1117	Synechococcus spongiarum	15L	Data acquisition	16S rRNA sequence available	ID0091	Synechococcus spongiarum	15L
Literature and database searches	Cyanobacteria	NCBITAXON	NCBITaxon:1117	Synechococcus spongiarum	142	Data acquisition	16S rRNA sequence available	ID0092	Synechococcus spongiarum	142
Literature and database searches	Cyanobacteria	NCBITAXON	NCBITaxon:1117	Scytonema tolypothrichoides	VB-61278	Data acquisition	16S rRNA sequence available	ID0093	Scytonema tolypothrichoides	VB-61278
Literature and database searches	Cyanobacteria	NCBITAXON	NCBITaxon:1117	Tolypothrix sp.	PCC 7601	Data acquisition	16S rRNA sequence available	ID0094	Tolypothrix sp.	PCC 7601
Literature and database searches	Cyanobacteria	NCBITAXON	NCBITaxon:1117	Nodosilinea sp.	KIOST-1	Data acquisition	16S rRNA sequence available	ID0095	Nodosilinea sp.	KIOST-1
Literature and database searches	Cyanobacteria	NCBITAXON	NCBITaxon:1117	Scytonema millei	VB511283	Data acquisition	16S rRNA sequence available	ID0096	Scytonema millei	VB511283
Literature and database searches	Cyanobacteria	NCBITAXON	NCBITaxon:1117	Lyngbya confervoides	BDU141951	Data acquisition	16S rRNA sequence available	ID0097	Lyngbya confervoides	BDU141951
Literature and database searches	Cyanobacteria	NCBITAXON	NCBITaxon:1117	Hassallia byssoidea	VB512170	Data acquisition	16S rRNA sequence available	ID0098	Hassallia byssoidea	VB512170
Literature and database searches	Cyanobacteria	NCBITAXON	NCBITaxon:1117	Myxosarcina sp.	GI1	Data acquisition	16S rRNA sequence available	ID0099	Myxosarcina sp.	GI1
Literature and database searches	Cyanobacteria	NCBITAXON	NCBITaxon:1117	Chalicogloea cavernicola	COLL 3	Data acquisition	16S rRNA sequence available	ID0100	Chalicogloea cavernicola	COLL 3
Literature and database searches	Cyanobacteria	NCBITAXON	NCBITaxon:1117	Gloeomargarita lithophora	D10	Data acquisition	16S rRNA sequence available	ID0101	Gloeomargarita lithophora	D10
Literature and database searches	Cyanobacteria	NCBITAXON	NCBITaxon:1117	Chrysosporum bergii	09-02	Data acquisition	16S rRNA sequence available	ID0102	Chrysosporum bergii	09-02
Literature and database searches	Cyanobacteria	NCBITAXON	NCBITaxon:1117	Atelocyanobacterium thalassa	SIO64986	Data acquisition	16S rRNA sequence available	ID0103	Atelocyanobacterium thalassa	SIO64986
Literature and database searches	Cyanobacteria	NCBITAXON	NCBITaxon:1117	Prochlorococcus sp.	SS52	Data acquisition	16S rRNA sequence available	ID0104	Prochlorococcus sp.	SS52
Literature and database searches	Cyanobacteria	NCBITAXON	NCBITaxon:1117	Prochlorococcus sp.	MIT 0703	Data acquisition	16S rRNA sequence available	ID0105	Prochlorococcus sp.	MIT 0703
Literature and database searches	Cyanobacteria	NCBITAXON	NCBITaxon:1117	Prochlorococcus sp.	MIT 0702	Data acquisition	16S rRNA sequence available	ID0106	Prochlorococcus sp.	MIT 0702
Literature and database searches	Cyanobacteria	NCBITAXON	NCBITaxon:1117	Prochlorococcus sp.	MIT 0701	Data acquisition	16S rRNA sequence available	ID0107	Prochlorococcus sp.	MIT 0701
Literature and database searches	Cyanobacteria	NCBITAXON	NCBITaxon:1117	Prochlorococcus sp.	MIT 0602	Data acquisition	16S rRNA sequence available	ID0108	Prochlorococcus sp.	MIT 0602
Literature and database searches	Cyanobacteria	NCBITAXON	NCBITaxon:1117	Prochlorococcus sp.	MIT 0601	Data acquisition	16S rRNA sequence available	ID0109	Prochlorococcus sp.	MIT 0601
Literature and database searches	Cyanobacteria	NCBITAXON	NCBITaxon:1117	Prochlorococcus marinus	GP2	Data acquisition	16S rRNA sequence available	ID0110	Prochlorococcus marinus	GP2
Literature and database searches	Cyanobacteria	NCBITAXON	NCBITaxon:1117	Limnoraphis robusta	CCALA 966	Data acquisition	16S rRNA sequence available	ID0111	Limnoraphis robusta	CCALA 966
Literature and database searches	Cyanobacteria	NCBITAXON	NCBITaxon:1117	Haloleptolyngbya alcalis	KR2005/106	Data acquisition	16S rRNA sequence available	ID0112	Haloleptolyngbya alcalis	KR2005/106
Literature and database searches	Cyanobacteria	NCBITAXON	NCBITaxon:1117	Toxopsis calypsus	PLF	Data acquisition	16S rRNA sequence available	ID0113	Toxopsis calypsus	PLF
Literature and database searches	Cyanobacteria	NCBITAXON	NCBITaxon:1117	Neosynechococcus sphagnicola	sy1	Data acquisition	16S rRNA sequence available	ID0114	Neosynechococcus sphagnicola	sy1
Literature and database searches	Cyanobacteria	NCBITAXON	NCBITaxon:1117	Prochlorococcus sp.	scB243_497I20	Data acquisition	16S rRNA sequence available	ID0115	Prochlorococcus sp.	scB243_497I20
Literature and database searches	Cyanobacteria	NCBITAXON	NCBITaxon:1117	Synechococcus spongiarum	SH4	Data acquisition	16S rRNA sequence available	ID0116	Synechococcus spongiarum	SH4
Literature and database searches	Cyanobacteria	NCBITAXON	NCBITaxon:1117	Mastigocoleus testarum	BC008	Data acquisition	16S rRNA sequence available	ID0117	Mastigocoleus testarum	BC008
Literature and database searches	Cyanobacteria	NCBITAXON	NCBITaxon:1117	Wilmottia murrayi	CCALA 843	Data acquisition	16S rRNA sequence available	ID0118	Wilmottia murrayi	CCALA 843
Literature and database searches	Cyanobacteria	NCBITAXON	NCBITaxon:1117	Annamia toxica	HOs24	Data acquisition	16S rRNA sequence available	ID0119	Annamia toxica	HOs24
Literature and database searches	Cyanobacteria	NCBITAXON	NCBITaxon:1117	Godleya alpina	LCR-CYTOL	Data acquisition	16S rRNA sequence available	ID0120	Godleya alpina	LCR-CYTOL
Literature and database searches	Cyanobacteria	NCBITAXON	NCBITaxon:1117	Loriellopsis cavernicola	LF-B5	Data acquisition	16S rRNA sequence available	ID0121	Loriellopsis cavernicola	LF-B5
Literature and database searches	Cyanobacteria	NCBITAXON	NCBITaxon:1117	Iphinoe spelaebios	LO2-B1	Data acquisition	16S rRNA sequence available	ID0122	Iphinoe spelaebios	LO2-B1
Literature and database searches	Cyanobacteria	NCBITAXON	NCBITaxon:1117	Tolypothrix distorta	ACOI 731	Data acquisition	16S rRNA sequence available	ID0123	Tolypothrix distorta	ACOI 731
Literature and database searches	Cyanobacteria	NCBITAXON	NCBITaxon:1117	Calochaete cimrmanii	CCALA 1012	Data acquisition	16S rRNA sequence available	ID0124	Calochaete cimrmanii	CCALA 1012
Literature and database searches	Cyanobacteria	NCBITAXON	NCBITaxon:1117	Limnococcus limneticus	Svet06	Data acquisition	16S rRNA sequence available	ID0125	Limnococcus limneticus	Svet06
Literature and database searches	Cyanobacteria	NCBITAXON	NCBITaxon:1117	Aphanothece microscopica	CCY153	Data acquisition	16S rRNA sequence available	ID0126	Aphanothece microscopica	CCY153
Literature and database searches	Cyanobacteria	NCBITAXON	NCBITaxon:1117	Arthrospira sp.	PCC 8005	Data acquisition	16S rRNA sequence available	ID0127	Arthrospira sp.	PCC 8005
Literature and database searches	Cyanobacteria	NCBITAXON	NCBITaxon:1117	Phormidium irriguum	CCALA 759	Data acquisition	16S rRNA sequence available	ID0128	Phormidium irriguum	CCALA 759
Literature and database searches	Cyanobacteria	NCBITAXON	NCBITaxon:1117	Dolichospermum flosaquae	04-10	Data acquisition	16S rRNA sequence available	ID0129	Dolichospermum flosaquae	04-10
Literature and database searches	Cyanobacteria	NCBITAXON	NCBITaxon:1117	Sphaerospermopsis reniformis	06-01	Data acquisition	16S rRNA sequence available	ID0130	Sphaerospermopsis reniformis	06-01
Literature and database searches	Cyanobacteria	NCBITAXON	NCBITaxon:1117	unidentified Oscillatoriales	JSC-1	Data acquisition	16S rRNA sequence available	ID0131	unidentified Oscillatoriales	JSC-1
Literature and database searches	Cyanobacteria	NCBITAXON	NCBITaxon:1117	Synechococcus sp.	KORDI-49	Data acquisition	16S rRNA sequence available	ID0132	Synechococcus sp.	KORDI-49
Literature and database searches	Cyanobacteria	NCBITAXON	NCBITaxon:1117	Synechococcus sp.	KORDI-52	Data acquisition	16S rRNA sequence available	ID0133	Synechococcus sp.	KORDI-52
Literature and database searches	Cyanobacteria	NCBITAXON	NCBITaxon:1117	Roseofilum sp.	BgP10_4S	Data acquisition	16S rRNA sequence available	ID0134	Roseofilum sp.	BgP10_4S
Literature and database searches	Cyanobacteria	NCBITAXON	NCBITaxon:1117	Desertifilum tharense	PD2001/TDC17	Data acquisition	16S rRNA sequence available	ID0135	Desertifilum tharense	PD2001/TDC17
Literature and database searches	Cyanobacteria	NCBITAXON	NCBITaxon:1117	Cylindrospermopsis raciborskii	CS-505	Data acquisition	16S rRNA sequence available	ID0136	Cylindrospermopsis raciborskii	CS-505
Literature and database searches	Cyanobacteria	NCBITAXON	NCBITaxon:1117	Cylindrospermopsis raciborskii	CS-509	Data acquisition	16S rRNA sequence available	ID0137	Cylindrospermopsis raciborskii	CS-509
Literature and database searches	Cyanobacteria	NCBITAXON	NCBITaxon:1117	Moorea producens	3L	Data acquisition	16S rRNA sequence available	ID0138	Moorea producens	3L
Literature and database searches	Cyanobacteria	NCBITAXON	NCBITaxon:1117	Leptolyngbya boryana	PCC 6306	Data acquisition	16S rRNA sequence available	ID0139	Leptolyngbya boryana	PCC 6306
Literature and database searches	Cyanobacteria	NCBITAXON	NCBITaxon:1117	Rubidibacter lacunae	KORDI 51-2	Data acquisition	16S rRNA sequence available	ID0140	Rubidibacter lacunae	KORDI 51-2
Literature and database searches	Cyanobacteria	NCBITAXON	NCBITaxon:1117	Brasilonema bromeliae	SPC951	Data acquisition	16S rRNA sequence available	ID0141	Brasilonema bromeliae	SPC951
Literature and database searches	Cyanobacteria	NCBITAXON	NCBITaxon:1117	Chroococcus turgidus	HUW 799	Data acquisition	16S rRNA sequence available	ID0142	Chroococcus turgidus	HUW 799
Literature and database searches	Cyanobacteria	NCBITAXON	NCBITaxon:1117	Arthrospira platensis	NIES-39	Data acquisition	16S rRNA sequence available	ID0143	Arthrospira platensis	NIES-39
Literature and database searches	Cyanobacteria	NCBITAXON	NCBITaxon:1117	Nostoc sp.	PCC 7423	Data acquisition	16S rRNA sequence available	ID0144	Nostoc sp.	PCC 7423
Literature and database searches	Cyanobacteria	NCBITAXON	NCBITaxon:1117	Nodularia spumigena	PCC 73104	Data acquisition	16S rRNA sequence available	ID0145	Nodularia spumigena	PCC 73104
Literature and database searches	Cyanobacteria	NCBITAXON	NCBITaxon:1117	Nostoc sp.	PCC 6720	Data acquisition	16S rRNA sequence available	ID0146	Nostoc sp.	PCC 6720
Literature and database searches	Cyanobacteria	NCBITAXON	NCBITaxon:1117	Synechococcus sp.	WH 7803	Data acquisition	16S rRNA sequence available	ID0147	Synechococcus sp.	WH 7803
Literature and database searches	Cyanobacteria	NCBITAXON	NCBITaxon:1117	Nostoc piscinale	CENA21	Data acquisition	16S rRNA sequence available	ID0148	Nostoc piscinale	CENA21
Literature and database searches	Cyanobacteria	NCBITAXON	NCBITaxon:1117	Anabaena sp.	WA102	Data acquisition	16S rRNA sequence available	ID0149	Anabaena sp.	WA102
Literature and database searches	Cyanobacteria	NCBITAXON	NCBITaxon:1117	Calothrix sp.	336/3	Data acquisition	16S rRNA sequence available	ID0150	Calothrix sp.	336/3
Literature and database searches	Cyanobacteria	NCBITAXON	NCBITaxon:1117	Microcystis panniformis	FACHB-1757	Data acquisition	16S rRNA sequence available	ID0151	Microcystis panniformis	FACHB-1757
Literature and database searches	Cyanobacteria	NCBITAXON	NCBITaxon:1117	Microcystis aeruginosa	NIES-2549	Data acquisition	16S rRNA sequence available	ID0152	Microcystis aeruginosa	NIES-2549
Literature and database searches	Cyanobacteria	NCBITAXON	NCBITaxon:1117	Synechocystis sp.	PCC 6714	Data acquisition	16S rRNA sequence available	ID0153	Synechocystis sp.	PCC 6714
Literature and database searches	Cyanobacteria	NCBITAXON	NCBITaxon:1117	Nodularia spumigena	CCY 9414	Data acquisition	16S rRNA sequence available	ID0154	Nodularia spumigena	CCY 9414
Literature and database searches	Cyanobacteria	NCBITAXON	NCBITaxon:1117	Synechococcus sp.	UTEX 2973	Data acquisition	16S rRNA sequence available	ID0155	Synechococcus sp.	UTEX 2973
Literature and database searches	Cyanobacteria	NCBITAXON	NCBITaxon:1117	Cyanobacterium aponinum	PCC 10605	Data acquisition	16S rRNA sequence available	ID0156	Cyanobacterium aponinum	PCC 10605
Literature and database searches	Cyanobacteria	NCBITAXON	NCBITaxon:1117	Leptolyngbya sp.	PCC 7376	Data acquisition	16S rRNA sequence available	ID0157	Leptolyngbya sp.	PCC 7376
Literature and database searches	Cyanobacteria	NCBITAXON	NCBITaxon:1117	Calothrix sp.	PCC 7507	Data acquisition	16S rRNA sequence available	ID0158	Calothrix sp.	PCC 7507
Literature and database searches	Cyanobacteria	NCBITAXON	NCBITaxon:1117	Cyanobacterium stanieri	PCC 7202	Data acquisition	16S rRNA sequence available	ID0159	Cyanobacterium stanieri	PCC 7202
Literature and database searches	Cyanobacteria	NCBITAXON	NCBITaxon:1117	Anabaena cylindrica	PCC 7122	Data acquisition	16S rRNA sequence available	ID0160	Anabaena cylindrica	PCC 7122
Literature and database searches	Cyanobacteria	NCBITAXON	NCBITaxon:1117	Microcoleus sp.	PCC 7113	Data acquisition	16S rRNA sequence available	ID0161	Microcoleus sp.	PCC 7113
Literature and database searches	Cyanobacteria	NCBITAXON	NCBITaxon:1117	Calothrix sp.	PCC 6303	Data acquisition	16S rRNA sequence available	ID0162	Calothrix sp.	PCC 6303
Literature and database searches	Cyanobacteria	NCBITAXON	NCBITaxon:1117	Oscillatoria acuminata	PCC 6304	Data acquisition	16S rRNA sequence available	ID0163	Oscillatoria acuminata	PCC 6304
Literature and database searches	Cyanobacteria	NCBITAXON	NCBITaxon:1117	Synechococcus sp.	PCC 7502	Data acquisition	16S rRNA sequence available	ID0164	Synechococcus sp.	PCC 7502
Literature and database searches	Cyanobacteria	NCBITAXON	NCBITaxon:1117	Geitlerinema sp.	PCC 7407	Data acquisition	16S rRNA sequence available	ID0165	Geitlerinema sp.	PCC 7407
Literature and database searches	Cyanobacteria	NCBITAXON	NCBITaxon:1117	Nostoc sp.	PCC 7524	Data acquisition	16S rRNA sequence available	ID0166	Nostoc sp.	PCC 7524
Literature and database searches	Cyanobacteria	NCBITAXON	NCBITaxon:1117	Nostoc sp.	PCC 7107	Data acquisition	16S rRNA sequence available	ID0167	Nostoc sp.	PCC 7107
Literature and database searches	Cyanobacteria	NCBITAXON	NCBITaxon:1117	Cyanobium gracile	PCC 6307	Data acquisition	16S rRNA sequence available	ID0168	Cyanobium gracile	PCC 6307
Literature and database searches	Cyanobacteria	NCBITAXON	NCBITaxon:1117	Anabaena sp.	90	Data acquisition	16S rRNA sequence available	ID0169	Anabaena sp.	90
Literature and database searches	Cyanobacteria	NCBITAXON	NCBITaxon:1117	Cyanothece sp.	PCC 7822	Data acquisition	16S rRNA sequence available	ID0170	Cyanothece sp.	PCC 7822
Literature and database searches	Cyanobacteria	NCBITAXON	NCBITaxon:1117	Atelocyanobacterium thalassa	ALOHA	Data acquisition	16S rRNA sequence available	ID0171	Atelocyanobacterium thalassa	ALOHA
Literature and database searches	Cyanobacteria	NCBITAXON	NCBITaxon:1117	Cyanothece sp.	PCC 8802	Data acquisition	16S rRNA sequence available	ID0172	Cyanothece sp.	PCC 8802
Literature and database searches	Cyanobacteria	NCBITAXON	NCBITaxon:1117	Cyanothece sp.	PCC 7425	Data acquisition	16S rRNA sequence available	ID0173	Cyanothece sp.	PCC 7425
Literature and database searches	Cyanobacteria	NCBITAXON	NCBITaxon:1117	Cyanothece sp.	PCC 7424	Data acquisition	16S rRNA sequence available	ID0174	Cyanothece sp.	PCC 7424
Literature and database searches	Cyanobacteria	NCBITAXON	NCBITaxon:1117	Cyanothece sp.	PCC 8801	Data acquisition	16S rRNA sequence available	ID0175	Cyanothece sp.	PCC 8801
Literature and database searches	Cyanobacteria	NCBITAXON	NCBITaxon:1117	Nostoc punctiforme	PCC 73102	Data acquisition	16S rRNA sequence available	ID0176	Nostoc punctiforme	PCC 73102
Literature and database searches	Cyanobacteria	NCBITAXON	NCBITaxon:1117	Synechococcus sp.	PCC 7002	Data acquisition	16S rRNA sequence available	ID0177	Synechococcus sp.	PCC 7002
Literature and database searches	Cyanobacteria	NCBITAXON	NCBITaxon:1117	Prochlorococcus marinus	MIT 9211	Data acquisition	16S rRNA sequence available	ID0178	Prochlorococcus marinus	MIT 9211
Literature and database searches	Cyanobacteria	NCBITAXON	NCBITaxon:1117	Prochlorococcus marinus	MIT 9215	Data acquisition	16S rRNA sequence available	ID0179	Prochlorococcus marinus	MIT 9215
Literature and database searches	Cyanobacteria	NCBITAXON	NCBITaxon:1117	Prochlorococcus marinus	MIT 9301	Data acquisition	16S rRNA sequence available	ID0180	Prochlorococcus marinus	MIT 9301
Literature and database searches	Cyanobacteria	NCBITAXON	NCBITaxon:1117	Prochlorococcus marinus	NATL1A	Data acquisition	16S rRNA sequence available	ID0181	Prochlorococcus marinus	NATL1A
Literature and database searches	Cyanobacteria	NCBITAXON	NCBITaxon:1117	Prochlorococcus marinus	MIT 9515	Data acquisition	16S rRNA sequence available	ID0182	Prochlorococcus marinus	MIT 9515
Literature and database searches	Cyanobacteria	NCBITAXON	NCBITaxon:1117	Synechococcus sp.	JA-2-3B'a(2-13)	Data acquisition	16S rRNA sequence available	ID0183	Synechococcus sp.	JA-2-3B'a(2-13)
Literature and database searches	Cyanobacteria	NCBITAXON	NCBITaxon:1117	Anabaena variabilis	ATCC 29413	Data acquisition	16S rRNA sequence available	ID0184	Anabaena variabilis	ATCC 29413
Literature and database searches	Cyanobacteria	NCBITAXON	NCBITaxon:1117	Prochlorococcus marinus	MIT 9312	Data acquisition	16S rRNA sequence available	ID0185	Prochlorococcus marinus	MIT 9312
Literature and database searches	Cyanobacteria	NCBITAXON	NCBITaxon:1117	Synechococcus elongatus	PCC 7942	Data acquisition	16S rRNA sequence available	ID0186	Synechococcus elongatus	PCC 7942
Literature and database searches	Cyanobacteria	NCBITAXON	NCBITaxon:1117	Prochlorococcus marinus	NATL2A	Data acquisition	16S rRNA sequence available	ID0187	Prochlorococcus marinus	NATL2A
Literature and database searches	Cyanobacteria	NCBITAXON	NCBITaxon:1117	Richelia intracellularis	RC01	Data acquisition	16S rRNA sequence available	ID0188	Richelia intracellularis	RC01
Literature and database searches	Cyanobacteria	NCBITAXON	NCBITaxon:1117	Crocosphaera watsonii	WH 0402	Data acquisition	16S rRNA sequence available	ID0189	Crocosphaera watsonii	WH 0402
Literature and database searches	Cyanobacteria	NCBITAXON	NCBITaxon:1117	Crocosphaera watsonii	WH 0401	Data acquisition	16S rRNA sequence available	ID0190	Crocosphaera watsonii	WH 0401
Literature and database searches	Cyanobacteria	NCBITAXON	NCBITaxon:1117	Crocosphaera watsonii	WH 0005	Data acquisition	16S rRNA sequence available	ID0191	Crocosphaera watsonii	WH 0005
Literature and database searches	Cyanobacteria	NCBITAXON	NCBITaxon:1117	Crocosphaera watsonii	WH 8502	Data acquisition	16S rRNA sequence available	ID0192	Crocosphaera watsonii	WH 8502
Literature and database searches	Cyanobacteria	NCBITAXON	NCBITaxon:1117	Richelia intracellularis	HH01	Data acquisition	16S rRNA sequence available	ID0193	Richelia intracellularis	HH01
Literature and database searches	Cyanobacteria	NCBITAXON	NCBITaxon:1117	Richelia intracellularis	HM01	Data acquisition	16S rRNA sequence available	ID0194	Richelia intracellularis	HM01
Literature and database searches	Cyanobacteria	NCBITAXON	NCBITaxon:1117	Microcystis aeruginosa	PCC 9701	Data acquisition	16S rRNA sequence available	ID0195	Microcystis aeruginosa	PCC 9701
Literature and database searches	Cyanobacteria	NCBITAXON	NCBITaxon:1117	Microcystis sp.	T1-4	Data acquisition	16S rRNA sequence available	ID0196	Microcystis sp.	T1-4
Literature and database searches	Cyanobacteria	NCBITAXON	NCBITaxon:1117	Microcystis aeruginosa	PCC 9809	Data acquisition	16S rRNA sequence available	ID0197	Microcystis aeruginosa	PCC 9809
Literature and database searches	Cyanobacteria	NCBITAXON	NCBITaxon:1117	Microcystis aeruginosa	PCC 9808	Data acquisition	16S rRNA sequence available	ID0198	Microcystis aeruginosa	PCC 9808
Literature and database searches	Cyanobacteria	NCBITAXON	NCBITaxon:1117	Microcystis aeruginosa	PCC 9807	Data acquisition	16S rRNA sequence available	ID0199	Microcystis aeruginosa	PCC 9807
Literature and database searches	Cyanobacteria	NCBITAXON	NCBITaxon:1117	Microcystis aeruginosa	PCC 9806	Data acquisition	16S rRNA sequence available	ID0200	Microcystis aeruginosa	PCC 9806
Literature and database searches	Cyanobacteria	NCBITAXON	NCBITaxon:1117	Microcystis aeruginosa	PCC 9443	Data acquisition	16S rRNA sequence available	ID0201	Microcystis aeruginosa	PCC 9443
Literature and database searches	Cyanobacteria	NCBITAXON	NCBITaxon:1117	Microcystis aeruginosa	PCC 9717	Data acquisition	16S rRNA sequence available	ID0202	Microcystis aeruginosa	PCC 9717
Literature and database searches	Cyanobacteria	NCBITAXON	NCBITaxon:1117	Microcystis aeruginosa	PCC 9432	Data acquisition	16S rRNA sequence available	ID0203	Microcystis aeruginosa	PCC 9432
Literature and database searches	Cyanobacteria	NCBITAXON	NCBITaxon:1117	Kamptonema sp.	PCC 6506	Data acquisition	16S rRNA sequence available	ID0204	Kamptonema sp.	PCC 6506
Literature and database searches	Cyanobacteria	NCBITAXON	NCBITaxon:1117	Synechococcus sp.	WH 8102	Data acquisition	16S rRNA sequence available	ID0205	Synechococcus sp.	WH 8102
Literature and database searches	Cyanobacteria	NCBITAXON	NCBITaxon:1117	Prochlorococcus marinus	MIT 9313	Data acquisition	16S rRNA sequence available	ID0206	Prochlorococcus marinus	MIT 9313
Literature and database searches	Cyanobacteria	NCBITAXON	NCBITaxon:1117	Prochlorococcus marinus	CCMP1986	Data acquisition	16S rRNA sequence available	ID0207	Prochlorococcus marinus	CCMP1986
Literature and database searches	Cyanobacteria	NCBITAXON	NCBITaxon:1117	Leptolyngbya sp.	NIES-2104	Data acquisition	16S rRNA sequence available	ID0208	Leptolyngbya sp.	NIES-2104
Literature and database searches	Cyanobacteria	NCBITAXON	NCBITaxon:1117	Microcystis aeruginosa	NIES-44	Data acquisition	16S rRNA sequence available	ID0209	Microcystis aeruginosa	NIES-44
Literature and database searches	Cyanobacteria	NCBITAXON	NCBITaxon:1117	Synechococcus sp.	NKBG042902	Data acquisition	16S rRNA sequence available	ID0210	Synechococcus sp.	NKBG042902
Literature and database searches	Cyanobacteria	NCBITAXON	NCBITaxon:1117	Synechococcus sp.	NKBG15041c	Data acquisition	16S rRNA sequence available	ID0211	Synechococcus sp.	NKBG15041c
Literature and database searches	Cyanobacteria	NCBITAXON	NCBITaxon:1117	Synechococcus sp.	CC9616	Data acquisition	16S rRNA sequence available	ID0212	Synechococcus sp.	CC9616
Literature and database searches	Cyanobacteria	NCBITAXON	NCBITaxon:1117	Synechococcus sp.	JA-3-3Ab	Data acquisition	16S rRNA sequence available	ID0213	Synechococcus sp.	JA-3-3Ab
Literature and database searches	Cyanobacteria	NCBITAXON	NCBITaxon:1117	Acaryochloris sp.	CCMEE 5410	Data acquisition	16S rRNA sequence available	ID0214	Acaryochloris sp.	CCMEE 5410
Literature and database searches	Cyanobacteria	NCBITAXON	NCBITaxon:1117	Nostoc commune	EV1-KK1	Data acquisition	16S rRNA sequence available	ID0215	Nostoc commune	EV1-KK1
Literature and database searches	Cyanobacteria	NCBITAXON	NCBITaxon:1117	Mojavia pulchra	JT2-VF2	Data acquisition	16S rRNA sequence available	ID0216	Mojavia pulchra	JT2-VF2
Literature and database searches	Cyanobacteria	NCBITAXON	NCBITaxon:1117	Plectolyngbya hodgsonii	ANT.LPR2	Data acquisition	16S rRNA sequence available	ID0217	Plectolyngbya hodgsonii	ANT.LPR2
Literature and database searches	Cyanobacteria	NCBITAXON	NCBITaxon:1117	Chroogloeocystis siderophila	5.2 s.c.1	Data acquisition	16S rRNA sequence available	ID0218	Chroogloeocystis siderophila	5.2 s.c.1
Literature and database searches	Cyanobacteria	NCBITAXON	NCBITaxon:1117	Synechococcus sp.	WH 8109	Data acquisition	16S rRNA sequence available	ID0219	Synechococcus sp.	WH 8109
Literature and database searches	Cyanobacteria	NCBITAXON	NCBITaxon:1117	Synechococcus sp.	WH 8016	Data acquisition	16S rRNA sequence available	ID0220	Synechococcus sp.	WH 8016
Literature and database searches	Cyanobacteria	NCBITAXON	NCBITaxon:1117	Synechococcus sp.	WH 5701	Data acquisition	16S rRNA sequence available	ID0221	Synechococcus sp.	WH 5701
Literature and database searches	Cyanobacteria	NCBITAXON	NCBITaxon:1117	Synechococcus sp.	RS9916	Data acquisition	16S rRNA sequence available	ID0222	Synechococcus sp.	RS9916
Literature and database searches	Cyanobacteria	NCBITAXON	NCBITaxon:1117	Synechococcus sp.	CC9605	Data acquisition	16S rRNA sequence available	ID0223	Synechococcus sp.	CC9605
Literature and database searches	Cyanobacteria	NCBITAXON	NCBITaxon:1117	Chamaesiphon subglobosus	PCC 7430	Data acquisition	16S rRNA sequence available	ID0224	Chamaesiphon subglobosus	PCC 7430
Literature and database searches	Cyanobacteria	NCBITAXON	NCBITaxon:1117	Cyanospira rippkae	PCC 9501	Data acquisition	16S rRNA sequence available	ID0225	Cyanospira rippkae	PCC 9501
Literature and database searches	Cyanobacteria	NCBITAXON	NCBITaxon:1117	Nodularia sp.	PCC 9350	Data acquisition	16S rRNA sequence available	ID0226	Nodularia sp.	PCC 9350
Literature and database searches	Cyanobacteria	NCBITAXON	NCBITaxon:1117	Anabaenopsis sp.	PCC 9215	Data acquisition	16S rRNA sequence available	ID0227	Anabaenopsis sp.	PCC 9215
Literature and database searches	Cyanobacteria	NCBITAXON	NCBITaxon:1117	Anabaena flos-aquae	PCC 9302	Data acquisition	16S rRNA sequence available	ID0228	Anabaena flos-aquae	PCC 9302
Literature and database searches	Cyanobacteria	NCBITAXON	NCBITaxon:1117	Planktothrix rubescens	NIVA-CYA 407	Data acquisition	16S rRNA sequence available	ID0229	Planktothrix rubescens	NIVA-CYA 407
Literature and database searches	Cyanobacteria	NCBITAXON	NCBITaxon:1117	Planktothrix prolifica	NIVA-CYA 406	Data acquisition	16S rRNA sequence available	ID0230	Planktothrix prolifica	NIVA-CYA 406
Literature and database searches	Cyanobacteria	NCBITAXON	NCBITaxon:1117	Lyngbya aestuarii	BL J	Data acquisition	16S rRNA sequence available	ID0231	Lyngbya aestuarii	BL J
Literature and database searches	Cyanobacteria	NCBITAXON	NCBITaxon:1117	Microcystis aeruginosa	SPC777	Data acquisition	16S rRNA sequence available	ID0232	Microcystis aeruginosa	SPC777
Literature and database searches	Cyanobacteria	NCBITAXON	NCBITaxon:1117	Microcystis aeruginosa	PCC 7005	Data acquisition	16S rRNA sequence available	ID0233	Microcystis aeruginosa	PCC 7005
Literature and database searches	Cyanobacteria	NCBITAXON	NCBITaxon:1117	Dolichospermum circinale	AWQC310F	Data acquisition	16S rRNA sequence available	ID0234	Dolichospermum circinale	AWQC310F
Literature and database searches	Cyanobacteria	NCBITAXON	NCBITaxon:1117	Dolichospermum circinale	AWQC131C	Data acquisition	16S rRNA sequence available	ID0235	Dolichospermum circinale	AWQC131C
Literature and database searches	Cyanobacteria	NCBITAXON	NCBITaxon:1117	Nostoc sp.	NIES-3756	Data acquisition	16S rRNA sequence available	ID0236	Nostoc sp.	NIES-3756
Literature and database searches	Cyanobacteria	NCBITAXON	NCBITaxon:1117	Geminocystis sp.	NIES-3709	Data acquisition	16S rRNA sequence available	ID0237	Geminocystis sp.	NIES-3709
Literature and database searches	Cyanobacteria	NCBITAXON	NCBITaxon:1117	Geminocystis sp.	NIES-3708	Data acquisition	16S rRNA sequence available	ID0238	Geminocystis sp.	NIES-3708
Literature and database searches	Cyanobacteria	NCBITAXON	NCBITaxon:1117	Leptolyngbya boryana	dg5	Data acquisition	16S rRNA sequence available	ID0239	Leptolyngbya boryana	dg5
Literature and database searches	Cyanobacteria	NCBITAXON	NCBITaxon:1117	Microcystis aeruginosa	NIES-843	Data acquisition	16S rRNA sequence available	ID0240	Microcystis aeruginosa	NIES-843
Literature and database searches	Cyanobacteria	NCBITAXON	NCBITaxon:1117	Synechococcus elongatus	PCC 6301	Data acquisition	16S rRNA sequence available	ID0241	Synechococcus elongatus	PCC 6301
Literature and database searches	Cyanobacteria	NCBITAXON	NCBITaxon:1117	Microcystis aeruginosa	DIANCHI905	Data acquisition	16S rRNA sequence available	ID0242	Microcystis aeruginosa	DIANCHI905
Literature and database searches	Cyanobacteria	NCBITAXON	NCBITaxon:1117	Microcystis aeruginosa	TAIHU98	Data acquisition	16S rRNA sequence available	ID0243	Microcystis aeruginosa	TAIHU98
Literature and database searches	Cyanobacteria	NCBITAXON	NCBITaxon:1117	Geitlerinema sp.	PCC 7105	Data acquisition	16S rRNA sequence available	ID0244	Geitlerinema sp.	PCC 7105
Literature and database searches	Cyanobacteria	NCBITAXON	NCBITaxon:1117	Anabaenopsis elenkinii	AB2002/16	Data acquisition	16S rRNA sequence available	ID0245	Anabaenopsis elenkinii	AB2002/16
Literature and database searches	Cyanobacteria	NCBITAXON	NCBITaxon:1117	Desmonostoc muscorum	NIVAÂCYA 818	Data acquisition	16S rRNA sequence available	ID0246	Desmonostoc muscorum	NIVAÂCYA 818
Literature and database searches	Cyanobacteria	NCBITAXON	NCBITaxon:1117	Anathece clathrata	M10D5	Data acquisition	16S rRNA sequence available	ID0247	Anathece clathrata	M10D5
Literature and database searches	Cyanobacteria	NCBITAXON	NCBITaxon:1117	Cyanobium sp.	PCC 7001	Data acquisition	16S rRNA sequence available	ID0248	Cyanobium sp.	PCC 7001
Literature and database searches	Cyanobacteria	NCBITAXON	NCBITaxon:1117	Prochlorothrix hollandica	PCC 9006	Data acquisition	16S rRNA sequence available	ID0249	Prochlorothrix hollandica	PCC 9006
Literature and database searches	Cyanobacteria	NCBITAXON	NCBITaxon:1117	Calothrix desertica	PCC 7102	Data acquisition	16S rRNA sequence available	ID0250	Calothrix desertica	PCC 7102
Literature and database searches	Cyanobacteria	NCBITAXON	NCBITaxon:1117	Rivularia sp.	PCC 7116	Data acquisition	16S rRNA sequence available	ID0251	Rivularia sp.	PCC 7116
Literature and database searches	Cyanobacteria	NCBITAXON	NCBITaxon:1117	Tolypothrix sp.	PCC 7504	Data acquisition	16S rRNA sequence available	ID0252	Tolypothrix sp.	PCC 7504
Literature and database searches	Cyanobacteria	NCBITAXON	NCBITaxon:1117	Tolypothrix sp.	PCC 7415	Data acquisition	16S rRNA sequence available	ID0253	Tolypothrix sp.	PCC 7415
Literature and database searches	Cyanobacteria	NCBITAXON	NCBITaxon:1117	[Scytonema hofmanni]	UTEX 2349	Data acquisition	16S rRNA sequence available	ID0254	[Scytonema hofmanni]	UTEX 2349
Literature and database searches	Cyanobacteria	NCBITAXON	NCBITaxon:1117	Pseudanabaena biceps	PCC 7429	Data acquisition	16S rRNA sequence available	ID0255	Pseudanabaena biceps	PCC 7429
Literature and database searches	Cyanobacteria	NCBITAXON	NCBITaxon:1117	unidentified cyanobacterium	PCC 7702	Data acquisition	16S rRNA sequence available	ID0256	unidentified cyanobacterium	PCC 7702
Literature and database searches	Cyanobacteria	NCBITAXON	NCBITaxon:1117	Fischerella sp.	PCC 9431	Data acquisition	16S rRNA sequence available	ID0257	Fischerella sp.	PCC 9431
Literature and database searches	Cyanobacteria	NCBITAXON	NCBITaxon:1117	Fischerella sp.	PCC 9605	Data acquisition	16S rRNA sequence available	ID0258	Fischerella sp.	PCC 9605
Literature and database searches	Cyanobacteria	NCBITAXON	NCBITaxon:1117	Prochlorococcus sp.	W4	Data acquisition	16S rRNA sequence available	ID0259	Prochlorococcus sp.	W4
Literature and database searches	Cyanobacteria	NCBITAXON	NCBITaxon:1117	Prochlorococcus sp.	W2	Data acquisition	16S rRNA sequence available	ID0260	Prochlorococcus sp.	W2
Literature and database searches	Cyanobacteria	NCBITAXON	NCBITaxon:1117	unidentified Oscillatoriales	JSC-12	Data acquisition	16S rRNA sequence available	ID0261	unidentified Oscillatoriales	JSC-12
Literature and database searches	Cyanobacteria	NCBITAXON	NCBITaxon:1117	Fischerella thermalis	PCC 7521	Data acquisition	16S rRNA sequence available	ID0262	Fischerella thermalis	PCC 7521
Literature and database searches	Cyanobacteria	NCBITAXON	NCBITaxon:1117	Cuspidothrix issatschenkoi	0tu37s7	Data acquisition	16S rRNA sequence available	ID0263	Cuspidothrix issatschenkoi	0tu37s7
Literature and database searches	Cyanobacteria	NCBITAXON	NCBITaxon:1117	Myxosarcina sp.	PCC 7325	Data acquisition	16S rRNA sequence available	ID0264	Myxosarcina sp.	PCC 7325
Literature and database searches	Cyanobacteria	NCBITAXON	NCBITaxon:1117	Dermocarpella sp.	PCC 7326	Data acquisition	16S rRNA sequence available	ID0265	Dermocarpella sp.	PCC 7326
Literature and database searches	Cyanobacteria	NCBITAXON	NCBITaxon:1117	Nodularia sphaerocarpa	PCC 7804	Data acquisition	16S rRNA sequence available	ID0266	Nodularia sphaerocarpa	PCC 7804
Literature and database searches	Cyanobacteria	NCBITAXON	NCBITaxon:1117	Microcystis aeruginosa	PCC 7941	Data acquisition	16S rRNA sequence available	ID0267	Microcystis aeruginosa	PCC 7941
Literature and database searches	Cyanobacteria	NCBITAXON	NCBITaxon:1117	Calothrix sp.	PCC 7714	Data acquisition	16S rRNA sequence available	ID0268	Calothrix sp.	PCC 7714
Literature and database searches	Cyanobacteria	NCBITAXON	NCBITaxon:1117	Cylindrospermum stagnale	PCC 7417	Data acquisition	16S rRNA sequence available	ID0269	Cylindrospermum stagnale	PCC 7417
Literature and database searches	Cyanobacteria	NCBITAXON	NCBITaxon:1117	Aphanizomenon flos-aquae	PCC 7905	Data acquisition	16S rRNA sequence available	ID0270	Aphanizomenon flos-aquae	PCC 7905
Literature and database searches	Cyanobacteria	NCBITAXON	NCBITaxon:1117	Halothece californica	MPI 96P605	Data acquisition	16S rRNA sequence available	ID0271	Halothece californica	MPI 96P605
Literature and database searches	Cyanobacteria	NCBITAXON	NCBITaxon:1117	Lyngbya aestuarii	PCC 7419	Data acquisition	16S rRNA sequence available	ID0272	Lyngbya aestuarii	PCC 7419
Literature and database searches	Cyanobacteria	NCBITAXON	NCBITaxon:1117	ÂEuhalotheceÂ sp.	MPI 95AH10	Data acquisition	16S rRNA sequence available	ID0273	ÂEuhalotheceÂ sp.	MPI 95AH10
Literature and database searches	Cyanobacteria	NCBITAXON	NCBITaxon:1117	Halothece sp.	PCC 7418	Data acquisition	16S rRNA sequence available	ID0274	Halothece sp.	PCC 7418
Literature and database searches	Cyanobacteria	NCBITAXON	NCBITaxon:1117	Prochloron didemni	P1-Palau (microbial metagenome)	Data acquisition	16S rRNA sequence available	ID0275	Prochloron didemni	P1-Palau (microbial metagenome)
Literature and database searches	Cyanobacteria	NCBITAXON	NCBITaxon:1117	Fischerella sp.	JSC-11	Data acquisition	16S rRNA sequence available	ID0276	Fischerella sp.	JSC-11
Literature and database searches	Cyanobacteria	NCBITAXON	NCBITaxon:1117	Prochloron didemni	P4-Papua_New_Guinea (microbial metagenome)	Data acquisition	16S rRNA sequence available	ID0277	Prochloron didemni	P4-Papua_New_Guinea (microbial metagenome)
Literature and database searches	Cyanobacteria	NCBITAXON	NCBITaxon:1117	Prochloron didemni	P3-Solomon (microbial metagenome)	Data acquisition	16S rRNA sequence available	ID0278	Prochloron didemni	P3-Solomon (microbial metagenome)
Literature and database searches	Cyanobacteria	NCBITAXON	NCBITaxon:1117	Prochloron didemni	P2-Fiji (microbial metagenome)	Data acquisition	16S rRNA sequence available	ID0279	Prochloron didemni	P2-Fiji (microbial metagenome)
Literature and database searches	Cyanobacteria	NCBITAXON	NCBITaxon:1117	Microcoleus vaginatus	FGP-2	Data acquisition	16S rRNA sequence available	ID0280	Microcoleus vaginatus	FGP-2
Literature and database searches	Cyanobacteria	NCBITAXON	NCBITaxon:1117	Synechococcus sp.	PCC 6312	Data acquisition	16S rRNA sequence available	ID0281	Synechococcus sp.	PCC 6312
Literature and database searches	Cyanobacteria	NCBITAXON	NCBITaxon:1117	Spirirestis rafaelensis	SR6	Data acquisition	16S rRNA sequence available	ID0282	Spirirestis rafaelensis	SR6
Literature and database searches	Cyanobacteria	NCBITAXON	NCBITaxon:1117	Halomicronema excentricum	TFEP1	Data acquisition	16S rRNA sequence available	ID0283	Halomicronema excentricum	TFEP1
Literature and database searches	Cyanobacteria	NCBITAXON	NCBITaxon:1117	Aphanizomenon flos-aquae	NIES-81	Data acquisition	16S rRNA sequence available	ID0284	Aphanizomenon flos-aquae	NIES-81
Literature and database searches	Cyanobacteria	NCBITAXON	NCBITaxon:1117	Synechococcus sp.	WH 8103	Data acquisition	16S rRNA sequence available	ID0285	Synechococcus sp.	WH 8103
Literature and database searches	Cyanobacteria	NCBITAXON	NCBITaxon:1117	Prochlorococcus marinus	EQPAC1	Data acquisition	16S rRNA sequence available	ID0286	Prochlorococcus marinus	EQPAC1
Literature and database searches	Cyanobacteria	NCBITAXON	NCBITaxon:1117	Microcoleus vaginatus	PCC 9802	Data acquisition	16S rRNA sequence available	ID0287	Microcoleus vaginatus	PCC 9802
Literature and database searches	Cyanobacteria	NCBITAXON	NCBITaxon:1117	Synechococcus sp.	PCC 6717	Data acquisition	16S rRNA sequence available	ID0288	Synechococcus sp.	PCC 6717
Literature and database searches	Cyanobacteria	NCBITAXON	NCBITaxon:1117	Synechococcus sp.	PCC 6716	Data acquisition	16S rRNA sequence available	ID0289	Synechococcus sp.	PCC 6716
Literature and database searches	Cyanobacteria	NCBITAXON	NCBITaxon:1117	Stanieria cyanosphaera	PCC 7437	Data acquisition	16S rRNA sequence available	ID0290	Stanieria cyanosphaera	PCC 7437
Literature and database searches	Cyanobacteria	NCBITAXON	NCBITaxon:1117	Gloeobacter violaceus	PCC 7421	Data acquisition	16S rRNA sequence available	ID0291	Gloeobacter violaceus	PCC 7421
Literature and database searches	Cyanobacteria	NCBITAXON	NCBITaxon:1117	Xenococcus sp.	PCC 7305	Data acquisition	16S rRNA sequence available	ID0292	Xenococcus sp.	PCC 7305
Literature and database searches	Cyanobacteria	NCBITAXON	NCBITaxon:1117	Scytonema hofmanni	PCC 7110	Data acquisition	16S rRNA sequence available	ID0293	Scytonema hofmanni	PCC 7110
Literature and database searches	Cyanobacteria	NCBITAXON	NCBITaxon:1117	Cyanothece sp.	ATCC 51142	Data acquisition	16S rRNA sequence available	ID0294	Cyanothece sp.	ATCC 51142
Literature and database searches	Cyanobacteria	NCBITAXON	NCBITaxon:1117	Cylindrospermopsis raciborskii	AWT 205	Data acquisition	16S rRNA sequence available	ID0295	Cylindrospermopsis raciborskii	AWT 205
Literature and database searches	Cyanobacteria	NCBITAXON	NCBITaxon:1117	Prochlorococcus marinus	MIT 9303	Data acquisition	16S rRNA sequence available	ID0296	Prochlorococcus marinus	MIT 9303
Literature and database searches	Cyanobacteria	NCBITAXON	NCBITaxon:1117	Crocosphaera watsonii	WH 0003	Data acquisition	16S rRNA sequence available	ID0297	Crocosphaera watsonii	WH 0003
Literature and database searches	Cyanobacteria	NCBITAXON	NCBITaxon:1117	Prochlorococcus marinus	CCMP1375	Data acquisition	16S rRNA sequence available	ID0298	Prochlorococcus marinus	CCMP1375
Literature and database searches	Cyanobacteria	NCBITAXON	NCBITaxon:1117	Raphidiopsis brookii	D9	Data acquisition	16S rRNA sequence available	ID0299	Raphidiopsis brookii	D9
Literature and database searches	Cyanobacteria	NCBITAXON	NCBITaxon:1117	Arthrospira platensis	Paraca	Data acquisition	16S rRNA sequence available	ID0300	Arthrospira platensis	Paraca
Literature and database searches	Cyanobacteria	NCBITAXON	NCBITaxon:1117	Prochlorococcus marinus	MIT 9202	Data acquisition	16S rRNA sequence available	ID0301	Prochlorococcus marinus	MIT 9202
Literature and database searches	Cyanobacteria	NCBITAXON	NCBITaxon:1117	Synechococcus sp.	PCC 7335	Data acquisition	16S rRNA sequence available	ID0302	Synechococcus sp.	PCC 7335
Literature and database searches	Cyanobacteria	NCBITAXON	NCBITaxon:1117	Tolypothrix tenuis	PCC 7101	Data acquisition	16S rRNA sequence available	ID0303	Tolypothrix tenuis	PCC 7101
Literature and database searches	Cyanobacteria	NCBITAXON	NCBITaxon:1117	Leptolyngbya boryana	IAM-M101	Data acquisition	16S rRNA sequence available	ID0304	Leptolyngbya boryana	IAM-M101
Literature and database searches	Cyanobacteria	NCBITAXON	NCBITaxon:1117	Oscillatoria nigro-viridis	PCC 7112	Data acquisition	16S rRNA sequence available	ID0305	Oscillatoria nigro-viridis	PCC 7112
Literature and database searches	Cyanobacteria	NCBITAXON	NCBITaxon:1117	Planktothricoides raciborskii	NIES-207	Data acquisition	16S rRNA sequence available	ID0306	Planktothricoides raciborskii	NIES-207
Literature and database searches	Cyanobacteria	NCBITAXON	NCBITaxon:1117	Planktothrix rubescens	NIVA-CYA 98	Data acquisition	16S rRNA sequence available	ID0307	Planktothrix rubescens	NIVA-CYA 98
Literature and database searches	Cyanobacteria	NCBITAXON	NCBITaxon:1117	Planktothrix agardhii	NIVA-CYA 56/3	Data acquisition	16S rRNA sequence available	ID0308	Planktothrix agardhii	NIVA-CYA 56/3
Literature and database searches	Cyanobacteria	NCBITAXON	NCBITaxon:1117	Planktothrix agardhii	NIVA-CYA 34	Data acquisition	16S rRNA sequence available	ID0309	Planktothrix agardhii	NIVA-CYA 34
Literature and database searches	Cyanobacteria	NCBITAXON	NCBITaxon:1117	Limnothrix redekei	NIVA-CYA 277/1	Data acquisition	16S rRNA sequence available	ID0310	Limnothrix redekei	NIVA-CYA 277/1
Literature and database searches	Cyanobacteria	NCBITAXON	NCBITaxon:1117	Planktothrix agardhii	NIVA-CYA 15	Data acquisition	16S rRNA sequence available	ID0311	Planktothrix agardhii	NIVA-CYA 15
Literature and database searches	Cyanobacteria	NCBITAXON	NCBITaxon:1117	Planktothrix agardhii	NIVA-CYA 126/8	Data acquisition	16S rRNA sequence available	ID0312	Planktothrix agardhii	NIVA-CYA 126/8
Literature and database searches	Cyanobacteria	NCBITAXON	NCBITaxon:1117	Pseudanabaena sp.	PCC 7367	Data acquisition	16S rRNA sequence available	ID0313	Pseudanabaena sp.	PCC 7367
Literature and database searches	Cyanobacteria	NCBITAXON	NCBITaxon:1117	Pseudanabaena sp.	PCC 6802	Data acquisition	16S rRNA sequence available	ID0314	Pseudanabaena sp.	PCC 6802
Literature and database searches	Cyanobacteria	NCBITAXON	NCBITaxon:1117	Nodosilinea nodulosa	PCC 7104	Data acquisition	16S rRNA sequence available	ID0315	Nodosilinea nodulosa	PCC 7104
Literature and database searches	Cyanobacteria	NCBITAXON	NCBITaxon:1117	Leptolyngbya ectocarpi	PCC 7375	Data acquisition	16S rRNA sequence available	ID0316	Leptolyngbya ectocarpi	PCC 7375
Literature and database searches	Cyanobacteria	NCBITAXON	NCBITaxon:1117	Stanieria sp.	PCC 7301	Data acquisition	16S rRNA sequence available	ID0317	Stanieria sp.	PCC 7301
Literature and database searches	Cyanobacteria	NCBITAXON	NCBITaxon:1117	Pleurocapsa minor	PCC 7327	Data acquisition	16S rRNA sequence available	ID0318	Pleurocapsa minor	PCC 7327
Literature and database searches	Cyanobacteria	NCBITAXON	NCBITaxon:1117	Pleurocapsa sp.	PCC 7319	Data acquisition	16S rRNA sequence available	ID0319	Pleurocapsa sp.	PCC 7319
Literature and database searches	Cyanobacteria	NCBITAXON	NCBITaxon:1117	Chroococcidiopsis thermalis	PCC 7203	Data acquisition	16S rRNA sequence available	ID0320	Chroococcidiopsis thermalis	PCC 7203
Literature and database searches	Cyanobacteria	NCBITAXON	NCBITaxon:1117	Chroococcidiopsis sp.	PCC 6712	Data acquisition	16S rRNA sequence available	ID0321	Chroococcidiopsis sp.	PCC 6712
Literature and database searches	Cyanobacteria	NCBITAXON	NCBITaxon:1117	Gloeocapsa sp.	PCC 73106	Data acquisition	16S rRNA sequence available	ID0322	Gloeocapsa sp.	PCC 73106
Literature and database searches	Cyanobacteria	NCBITAXON	NCBITaxon:1117	Synechococcus sp.	PCC 7003	Data acquisition	16S rRNA sequence available	ID0323	Synechococcus sp.	PCC 7003
Literature and database searches	Cyanobacteria	NCBITAXON	NCBITaxon:1117	Cyanothece sp.	CCY 0110	Data acquisition	16S rRNA sequence available	ID0324	Cyanothece sp.	CCY 0110
Literature and database searches	Cyanobacteria	NCBITAXON	NCBITaxon:1117	Lyngbya sp.	PCC 8106	Data acquisition	16S rRNA sequence available	ID0325	Lyngbya sp.	PCC 8106
Literature and database searches	Cyanobacteria	NCBITAXON	NCBITaxon:1117	Synechococcus sp.	BL107	Data acquisition	16S rRNA sequence available	ID0326	Synechococcus sp.	BL107
Literature and database searches	Cyanobacteria	NCBITAXON	NCBITaxon:1117	Synechococcus sp.	WH 7805	Data acquisition	16S rRNA sequence available	ID0327	Synechococcus sp.	WH 7805
Literature and database searches	Cyanobacteria	NCBITAXON	NCBITaxon:1117	Crocosphaera watsonii	WH 8501	Data acquisition	16S rRNA sequence available	ID0328	Crocosphaera watsonii	WH 8501
Literature and database searches	Cyanobacteria	NCBITAXON	NCBITaxon:1117	Gloeothece membranacea	PCC 6501	Data acquisition	16S rRNA sequence available	ID0329	Gloeothece membranacea	PCC 6501
Literature and database searches	Cyanobacteria	NCBITAXON	NCBITaxon:1117	Coleofasciculus chthonoplastes	PCC 7420	Data acquisition	16S rRNA sequence available	ID0330	Coleofasciculus chthonoplastes	PCC 7420
Literature and database searches	Cyanobacteria	NCBITAXON	NCBITaxon:1117	Calothrix sp.	PCC 7103	Data acquisition	16S rRNA sequence available	ID0331	Calothrix sp.	PCC 7103
Literature and database searches	Cyanobacteria	NCBITAXON	NCBITaxon:1117	Anabaena sp.	PCC 7108	Data acquisition	16S rRNA sequence available	ID0332	Anabaena sp.	PCC 7108
Literature and database searches	Cyanobacteria	NCBITAXON	NCBITaxon:1117	Cylindrospermopsis sp.	CR12	Data acquisition		ID0333	Cylindrospermopsis sp.	CR12
Literature and database searches	Cyanobacteria	NCBITAXON	NCBITaxon:1117	Leptolyngbya sp.	Heron Island J	Data acquisition	16S rRNA sequence available	ID0334	Leptolyngbya sp.	Heron Island J
Literature and database searches	Cyanobacteria	NCBITAXON	NCBITaxon:1117	Limnoraphis robusta	CS-951	Data acquisition	16S rRNA sequence available	ID0335	Limnoraphis robusta	CS-951
Literature and database searches	Cyanobacteria	NCBITAXON	NCBITaxon:1117	Limnothrix redekei	SAG 3.89	Data acquisition	16S rRNA sequence available	ID0336	Limnothrix redekei	SAG 3.89
Literature and database searches	Cyanobacteria	NCBITAXON	NCBITaxon:1117	Mastigocladus laminosus	UU774	Data acquisition	16S rRNA sequence available	ID0337	Mastigocladus laminosus	UU774
Literature and database searches	Cyanobacteria	NCBITAXON	NCBITaxon:1117	Roseofilum reptotaenium	100-1	Data acquisition	16S rRNA sequence available	ID0338	Roseofilum reptotaenium	100-1
Literature and database searches	Cyanobacteria	NCBITAXON	NCBITaxon:1117	Synechococcus sp.	CB0205	Data acquisition	16S rRNA sequence available	ID0339	Synechococcus sp.	CB0205
Literature and database searches	Cyanobacteria	NCBITAXON	NCBITaxon:1117	Synechococcus spongiarum	SP3	Data acquisition	16S rRNA sequence available	ID0340	Synechococcus spongiarum	SP3
Literature and database searches	Cyanobacteria	NCBITAXON	NCBITaxon:1117	Tolypothrix bouteillei	VB521301	Data acquisition		ID0341	Tolypothrix bouteillei	VB521301
Literature and database searches	Cyanobacteria	NCBITAXON	NCBITaxon:1117	Tolypothrix campylonemoides	VB511288	Data acquisition	16S rRNA sequence available	ID0342	Tolypothrix campylonemoides	VB511288
Literature and database searches	Cyanobacteria	NCBITAXON	NCBITaxon:1117	Trichodesmium thiebautii	H9-4	Data acquisition	16S rRNA sequence available	ID0343	Trichodesmium thiebautii	H9-4
Literature and database searches	Cyanobacteria	NCBITAXON	NCBITaxon:1117	Anagnostidinema		Data acquisition		ID0344	Anagnostidinema
Literature and database searches	Cyanobacteria	NCBITAXON	NCBITaxon:1117	Coleospermopsis		Data acquisition		ID0345	Coleospermopsis
Literature and database searches	Cyanobacteria	NCBITAXON	NCBITaxon:1117	Cyanospira capsulata	PCC 9502	Data acquisition		ID0346	Cyanospira capsulata	PCC 9502
Literature and database searches	Cyanobacteria	NCBITAXON	NCBITaxon:1117	Goleter		Data acquisition		ID0347	Goleter
Literature and database searches	Cyanobacteria	NCBITAXON	NCBITaxon:1117	Myxocorys		Data acquisition		ID0348	Myxocorys
Literature and database searches	Cyanobacteria	NCBITAXON	NCBITaxon:1117	Rippkaea		Data acquisition		ID0349	Rippkaea
Literature and database searches	Cyanobacteria	NCBITAXON	NCBITaxon:1117	Spelaea		Data acquisition		ID0350	Spelaea
Literature and database searches	Cyanobacteria	NCBITAXON	NCBITaxon:1117	Stenomitos rutilans		Data acquisition		ID0351	Stenomitos rutilans
Literature and database searches	Cyanobacteria	NCBITAXON	NCBITaxon:1117	Tolypothrichopsis		Data acquisition		ID0352	Tolypothrichopsis
Literature and database searches	Cyanobacteria	NCBITAXON	NCBITaxon:1117	Cyanobium sp.	CACIAM 14	Data acquisition		ID0353	Cyanobium sp.	CACIAM 14
Literature and database searches	Cyanobacteria	NCBITAXON	NCBITaxon:1117	Phormidesmis priestleyi	str. Ana (microbial mat metagenome)	Data acquisition		ID0354	Phormidesmis priestleyi	str. Ana (microbial mat metagenome)
Literature and database searches	Cyanobacteria	NCBITAXON	NCBITaxon:1117	Phormidium sp.	OSCR	Data acquisition		ID0355	Phormidium sp.	OSCR
Literature and database searches	Cyanobacteria	NCBITAXON	NCBITaxon:1117	Planktothrix mougeotii	NIVA-CYA 405	Data acquisition		ID0356	Planktothrix mougeotii	NIVA-CYA 405
Literature and database searches	Cyanobacteria	NCBITAXON	NCBITaxon:1117	Planktothrix prolifica	NIVA-CYA 540	Data acquisition		ID0357	Planktothrix prolifica	NIVA-CYA 540
Literature and database searches	Cyanobacteria	NCBITAXON	NCBITaxon:1117	Prochlorococcus sp.	scB241_526B17	Data acquisition		ID0358	Prochlorococcus sp.	scB241_526B17
Literature and database searches	Cyanobacteria	NCBITAXON	NCBITaxon:1117	Prochlorococcus sp.	scB241_528J8	Data acquisition		ID0359	Prochlorococcus sp.	scB241_528J8
Literature and database searches	Cyanobacteria	NCBITAXON	NCBITaxon:1117	Synechococcus sp.	CB0101	Data acquisition		ID0360	Synechococcus sp.	CB0101
Literature and database searches	Cyanobacteria	NCBITAXON	NCBITaxon:1117	Chroococcus turgidus	PCC 7946	Data acquisition		ID0361	Chroococcus turgidus	PCC 7946
Literature and database searches	Cyanobacteria	NCBITAXON	NCBITaxon:1117	Chroococcus turgidus	PCC 9340	Data acquisition		ID0362	Chroococcus turgidus	PCC 9340
Literature and database searches	Cyanobacteria	NCBITAXON	NCBITaxon:1117	Cyanocystis sp.	PCC 9504	Data acquisition		ID0363	Cyanocystis sp.	PCC 9504
Literature and database searches	Cyanobacteria	NCBITAXON	NCBITaxon:1117	Cylindrospermum maius	PCC 7604	Data acquisition		ID0364	Cylindrospermum maius	PCC 7604
Literature and database searches	Cyanobacteria	NCBITAXON	NCBITaxon:1117	Fischerella sp.	PCC 7115	Data acquisition		ID0365	Fischerella sp.	PCC 7115
Literature and database searches	Cyanobacteria	NCBITAXON	NCBITaxon:1117	Gloeocapsa sp.	PCC 7512	Data acquisition		ID0366	Gloeocapsa sp.	PCC 7512
Literature and database searches	Cyanobacteria	NCBITAXON	NCBITaxon:1117	Nostoc sp.	PCC 6314	Data acquisition		ID0367	Nostoc sp.	PCC 6314
Literature and database searches	Cyanobacteria	NCBITAXON	NCBITaxon:1117	Nostoc sp.	PCC 7413	Data acquisition		ID0368	Nostoc sp.	PCC 7413
Literature and database searches	Cyanobacteria	NCBITAXON	NCBITaxon:1117	Phormidesmis molle	3CC04S05	Data acquisition		ID0369	Phormidesmis molle	3CC04S05
Literature and database searches	Cyanobacteria	NCBITAXON	NCBITaxon:1117	Synechocystis sp.	PCC 8938	Data acquisition		ID0370	Synechocystis sp.	PCC 8938
Literature and database searches	Cyanobacteria	NCBITAXON	NCBITaxon:1117	Tolypothrix sp.	PCC 7708	Data acquisition		ID0371	Tolypothrix sp.	PCC 7708
