# Supplementary material for: A curated database of cyanobacterial strains relevant for modern taxonomy and phylogenetic studies
Source: Sci Data. 2017 Apr 25;4:170054. doi: 10.1038/sdata.2017.54 (PMC5404626; doi:10.1038/sdata.2017.54)
Supplement: Supplementary file 1 [file sdata201754-isa1.zip › a_assay_Vasconcelos.txt]

Sample Name	Protocol REF	Assay Name	Raw Data File	Comment[Data Repository]	Comment[Data Record Accession]	Comment[Data Record URI]	Factor Value[species]	Factor Value[strain]
ID0001	Phylogenetic analyses	Oculatella subterranea VRUC135	CyanoType_data_v1.0.csv	figshare	doi:10.6084/m9.figshare.c.3273731	https://doi.org/10.6084/m9.figshare.c.3273731	Oculatella subterranea	VRUC135
ID0002	Phylogenetic analyses	Pleurocapsa sp. PCC 7516	CyanoType_data_v1.0.csv	figshare	doi:10.6084/m9.figshare.c.3273731	https://doi.org/10.6084/m9.figshare.c.3273731	Pleurocapsa sp.	PCC 7516
ID0003	Phylogenetic analyses	Prochloron didemni	CyanoType_data_v1.0.csv	figshare	doi:10.6084/m9.figshare.c.3273731	https://doi.org/10.6084/m9.figshare.c.3273731	Prochloron didemni
ID0004	Phylogenetic analyses	Arthrospira sp. TJSD091	CyanoType_data_v1.0.csv	figshare	doi:10.6084/m9.figshare.c.3273731	https://doi.org/10.6084/m9.figshare.c.3273731	Arthrospira sp.	TJSD091
ID0005	Phylogenetic analyses	Leptolyngbya sp. PCC 6406	CyanoType_data_v1.0.csv	figshare	doi:10.6084/m9.figshare.c.3273731	https://doi.org/10.6084/m9.figshare.c.3273731	Leptolyngbya sp.	PCC 6406
ID0006	Phylogenetic analyses	filamentous cyanobacterium sp. ESFC-1	CyanoType_data_v1.0.csv	figshare	doi:10.6084/m9.figshare.c.3273731	https://doi.org/10.6084/m9.figshare.c.3273731	filamentous cyanobacterium sp.	ESFC-1
ID0007	Phylogenetic analyses	Oscillatoria princeps PCC 10802	CyanoType_data_v1.0.csv	figshare	doi:10.6084/m9.figshare.c.3273731	https://doi.org/10.6084/m9.figshare.c.3273731	Oscillatoria princeps	PCC 10802
ID0008	Phylogenetic analyses	Fortiea contorta PCC 7126	CyanoType_data_v1.0.csv	figshare	doi:10.6084/m9.figshare.c.3273731	https://doi.org/10.6084/m9.figshare.c.3273731	Fortiea contorta	PCC 7126
ID0009	Phylogenetic analyses	Kamptonema formosum PCC 6407	CyanoType_data_v1.0.csv	figshare	doi:10.6084/m9.figshare.c.3273731	https://doi.org/10.6084/m9.figshare.c.3273731	Kamptonema formosum	PCC 6407
ID0010	Phylogenetic analyses	Aphanocapsa montana BDHKU210001	CyanoType_data_v1.0.csv	figshare	doi:10.6084/m9.figshare.c.3273731	https://doi.org/10.6084/m9.figshare.c.3273731	Aphanocapsa montana	BDHKU210001
ID0011	Phylogenetic analyses	Mastigocladopsis repens PCC 10914	CyanoType_data_v1.0.csv	figshare	doi:10.6084/m9.figshare.c.3273731	https://doi.org/10.6084/m9.figshare.c.3273731	Mastigocladopsis repens	PCC 10914
ID0012	Phylogenetic analyses	Fischerella sp. PCC 9339	CyanoType_data_v1.0.csv	figshare	doi:10.6084/m9.figshare.c.3273731	https://doi.org/10.6084/m9.figshare.c.3273731	Fischerella sp.	PCC 9339
ID0013	Phylogenetic analyses	Spirulina subsalsa PCC 9445	CyanoType_data_v1.0.csv	figshare	doi:10.6084/m9.figshare.c.3273731	https://doi.org/10.6084/m9.figshare.c.3273731	Spirulina subsalsa	PCC 9445
ID0014	Phylogenetic analyses	Synechococcus sp. WH 8020	CyanoType_data_v1.0.csv	figshare	doi:10.6084/m9.figshare.c.3273731	https://doi.org/10.6084/m9.figshare.c.3273731	Synechococcus sp.	WH 8020
ID0015	Phylogenetic analyses	Prochlorococcus sp. MIT 0801	CyanoType_data_v1.0.csv	figshare	doi:10.6084/m9.figshare.c.3273731	https://doi.org/10.6084/m9.figshare.c.3273731	Prochlorococcus sp.	MIT 0801
ID0016	Phylogenetic analyses	Prochlorococcus sp. MIT 0604	CyanoType_data_v1.0.csv	figshare	doi:10.6084/m9.figshare.c.3273731	https://doi.org/10.6084/m9.figshare.c.3273731	Prochlorococcus sp.	MIT 0604
ID0017	Phylogenetic analyses	Synechococcus sp. KORDI-100	CyanoType_data_v1.0.csv	figshare	doi:10.6084/m9.figshare.c.3273731	https://doi.org/10.6084/m9.figshare.c.3273731	Synechococcus sp.	KORDI-100
ID0018	Phylogenetic analyses	Synechococcus sp. PCC 7336	CyanoType_data_v1.0.csv	figshare	doi:10.6084/m9.figshare.c.3273731	https://doi.org/10.6084/m9.figshare.c.3273731	Synechococcus sp.	PCC 7336
ID0019	Phylogenetic analyses	Geminocystis herdmanii PCC 6308	CyanoType_data_v1.0.csv	figshare	doi:10.6084/m9.figshare.c.3273731	https://doi.org/10.6084/m9.figshare.c.3273731	Geminocystis herdmanii	PCC 6308
ID0020	Phylogenetic analyses	Arthrospira platensis C1	CyanoType_data_v1.0.csv	figshare	doi:10.6084/m9.figshare.c.3273731	https://doi.org/10.6084/m9.figshare.c.3273731	Arthrospira platensis	C1
ID0021	Phylogenetic analyses	Synechococcus sp. RS9917	CyanoType_data_v1.0.csv	figshare	doi:10.6084/m9.figshare.c.3273731	https://doi.org/10.6084/m9.figshare.c.3273731	Synechococcus sp.	RS9917
ID0022	Phylogenetic analyses	unidentified cyanobacterium EtSB	CyanoType_data_v1.0.csv	figshare	doi:10.6084/m9.figshare.c.3273731	https://doi.org/10.6084/m9.figshare.c.3273731	unidentified cyanobacterium	EtSB
ID0023	Phylogenetic analyses	Synechocystis sp. PCC 7509	CyanoType_data_v1.0.csv	figshare	doi:10.6084/m9.figshare.c.3273731	https://doi.org/10.6084/m9.figshare.c.3273731	Synechocystis sp.	PCC 7509
ID0024	Phylogenetic analyses	Chlorogloeopsis fritschii PCC 9212	CyanoType_data_v1.0.csv	figshare	doi:10.6084/m9.figshare.c.3273731	https://doi.org/10.6084/m9.figshare.c.3273731	Chlorogloeopsis fritschii	PCC 9212
ID0025	Phylogenetic analyses	Fischerella muscicola PCC 7414	CyanoType_data_v1.0.csv	figshare	doi:10.6084/m9.figshare.c.3273731	https://doi.org/10.6084/m9.figshare.c.3273731	Fischerella muscicola	PCC 7414
ID0026	Phylogenetic analyses	Fischerella muscicola PCC 73103	CyanoType_data_v1.0.csv	figshare	doi:10.6084/m9.figshare.c.3273731	https://doi.org/10.6084/m9.figshare.c.3273731	Fischerella muscicola	PCC 73103
ID0027	Phylogenetic analyses	Cyanothece sp. ATCC 51472	CyanoType_data_v1.0.csv	figshare	doi:10.6084/m9.figshare.c.3273731	https://doi.org/10.6084/m9.figshare.c.3273731	Cyanothece sp.	ATCC 51472
ID0028	Phylogenetic analyses	Arthrospira maxima CS-328	CyanoType_data_v1.0.csv	figshare	doi:10.6084/m9.figshare.c.3273731	https://doi.org/10.6084/m9.figshare.c.3273731	Arthrospira maxima	CS-328
ID0029	Phylogenetic analyses	Spirulina major PCC 6313	CyanoType_data_v1.0.csv	figshare	doi:10.6084/m9.figshare.c.3273731	https://doi.org/10.6084/m9.figshare.c.3273731	Spirulina major	PCC 6313
ID0030	Phylogenetic analyses	Arthrospira platensis PCC 7345	CyanoType_data_v1.0.csv	figshare	doi:10.6084/m9.figshare.c.3273731	https://doi.org/10.6084/m9.figshare.c.3273731	Arthrospira platensis	PCC 7345
ID0031	Phylogenetic analyses	Oxynema thaianum CCALA 960	CyanoType_data_v1.0.csv	figshare	doi:10.6084/m9.figshare.c.3273731	https://doi.org/10.6084/m9.figshare.c.3273731	Oxynema thaianum	CCALA 960
ID0032	Phylogenetic analyses	Coleofasciculus chthonoplastes WW7	CyanoType_data_v1.0.csv	figshare	doi:10.6084/m9.figshare.c.3273731	https://doi.org/10.6084/m9.figshare.c.3273731	Coleofasciculus chthonoplastes	WW7
ID0033	Phylogenetic analyses	Gloeobacter kilaueensis JS1	CyanoType_data_v1.0.csv	figshare	doi:10.6084/m9.figshare.c.3273731	https://doi.org/10.6084/m9.figshare.c.3273731	Gloeobacter kilaueensis	JS1
ID0034	Phylogenetic analyses	Cronbergia siamensis SAG B11.82	CyanoType_data_v1.0.csv	figshare	doi:10.6084/m9.figshare.c.3273731	https://doi.org/10.6084/m9.figshare.c.3273731	Cronbergia siamensis	SAG B11.82
ID0035	Phylogenetic analyses	Acaryochloris marina MBIC11017	CyanoType_data_v1.0.csv	figshare	doi:10.6084/m9.figshare.c.3273731	https://doi.org/10.6084/m9.figshare.c.3273731	Acaryochloris marina	MBIC11017
ID0036	Phylogenetic analyses	Dactylococcopsis salina PCC 8305	CyanoType_data_v1.0.csv	figshare	doi:10.6084/m9.figshare.c.3273731	https://doi.org/10.6084/m9.figshare.c.3273731	Dactylococcopsis salina	PCC 8305
ID0037	Phylogenetic analyses	Aerosakkonema funiforme NIES-2861	CyanoType_data_v1.0.csv	figshare	doi:10.6084/m9.figshare.c.3273731	https://doi.org/10.6084/m9.figshare.c.3273731	Aerosakkonema funiforme	NIES-2861
ID0038	Phylogenetic analyses	Starria zimbabweënsis SAG 74.90	CyanoType_data_v1.0.csv	figshare	doi:10.6084/m9.figshare.c.3273731	https://doi.org/10.6084/m9.figshare.c.3273731	Starria zimbabweënsis	SAG 74.90
ID0039	Phylogenetic analyses	Chlorogloeopsis fritschii PCC 6912	CyanoType_data_v1.0.csv	figshare	doi:10.6084/m9.figshare.c.3273731	https://doi.org/10.6084/m9.figshare.c.3273731	Chlorogloeopsis fritschii	PCC 6912
ID0040	Phylogenetic analyses	Planktothrix agardhii NIES-204	CyanoType_data_v1.0.csv	figshare	doi:10.6084/m9.figshare.c.3273731	https://doi.org/10.6084/m9.figshare.c.3273731	Planktothrix agardhii	NIES-204
ID0041	Phylogenetic analyses	Oscillatoria sancta PCC 7515	CyanoType_data_v1.0.csv	figshare	doi:10.6084/m9.figshare.c.3273731	https://doi.org/10.6084/m9.figshare.c.3273731	Oscillatoria sancta	PCC 7515
ID0042	Phylogenetic analyses	Crinalium epipsammum PCC 9333	CyanoType_data_v1.0.csv	figshare	doi:10.6084/m9.figshare.c.3273731	https://doi.org/10.6084/m9.figshare.c.3273731	Crinalium epipsammum	PCC 9333
ID0043	Phylogenetic analyses	Gloeocapsa sp. PCC 7428	CyanoType_data_v1.0.csv	figshare	doi:10.6084/m9.figshare.c.3273731	https://doi.org/10.6084/m9.figshare.c.3273731	Gloeocapsa sp.	PCC 7428
ID0044	Phylogenetic analyses	Chamaesiphon minutus PCC 6605	CyanoType_data_v1.0.csv	figshare	doi:10.6084/m9.figshare.c.3273731	https://doi.org/10.6084/m9.figshare.c.3273731	Chamaesiphon minutus	PCC 6605
ID0045	Phylogenetic analyses	Thermosynechococcus elongatus BP-1	CyanoType_data_v1.0.csv	figshare	doi:10.6084/m9.figshare.c.3273731	https://doi.org/10.6084/m9.figshare.c.3273731	Thermosynechococcus elongatus	BP-1
ID0046	Phylogenetic analyses	Synechocystis sp. PCC 6803	CyanoType_data_v1.0.csv	figshare	doi:10.6084/m9.figshare.c.3273731	https://doi.org/10.6084/m9.figshare.c.3273731	Synechocystis sp.	PCC 6803
ID0047	Phylogenetic analyses	Nostoc sp. PCC 7120	CyanoType_data_v1.0.csv	figshare	doi:10.6084/m9.figshare.c.3273731	https://doi.org/10.6084/m9.figshare.c.3273731	Nostoc sp.	PCC 7120
ID0048	Phylogenetic analyses	Trichodesmium erythraeum IMS101	CyanoType_data_v1.0.csv	figshare	doi:10.6084/m9.figshare.c.3273731	https://doi.org/10.6084/m9.figshare.c.3273731	Trichodesmium erythraeum	IMS101
ID0049	Phylogenetic analyses	Nostoc azollae 0708	CyanoType_data_v1.0.csv	figshare	doi:10.6084/m9.figshare.c.3273731	https://doi.org/10.6084/m9.figshare.c.3273731	Nostoc azollae	0708
ID0050	Phylogenetic analyses	Halospirulina tapeticola CCC Baja-95 Cl.2	CyanoType_data_v1.0.csv	figshare	doi:10.6084/m9.figshare.c.3273731	https://doi.org/10.6084/m9.figshare.c.3273731	Halospirulina tapeticola	CCC Baja-95 Cl.2
ID0051	Phylogenetic analyses	Thermosynechococcus sp. NK55	CyanoType_data_v1.0.csv	figshare	doi:10.6084/m9.figshare.c.3273731	https://doi.org/10.6084/m9.figshare.c.3273731	Thermosynechococcus sp.	NK55
ID0052	Phylogenetic analyses	Synechococcus sp. RCC307	CyanoType_data_v1.0.csv	figshare	doi:10.6084/m9.figshare.c.3273731	https://doi.org/10.6084/m9.figshare.c.3273731	Synechococcus sp.	RCC307
ID0053	Phylogenetic analyses	Prochlorococcus marinus AS9601	CyanoType_data_v1.0.csv	figshare	doi:10.6084/m9.figshare.c.3273731	https://doi.org/10.6084/m9.figshare.c.3273731	Prochlorococcus marinus	AS9601
ID0054	Phylogenetic analyses	Synechococcus sp. CC9311	CyanoType_data_v1.0.csv	figshare	doi:10.6084/m9.figshare.c.3273731	https://doi.org/10.6084/m9.figshare.c.3273731	Synechococcus sp.	CC9311
ID0055	Phylogenetic analyses	Synechococcus sp. CC9902	CyanoType_data_v1.0.csv	figshare	doi:10.6084/m9.figshare.c.3273731	https://doi.org/10.6084/m9.figshare.c.3273731	Synechococcus sp.	CC9902
ID0056	Phylogenetic analyses	Tychonema bornetii NIVA-CYA 60	CyanoType_data_v1.0.csv	figshare	doi:10.6084/m9.figshare.c.3273731	https://doi.org/10.6084/m9.figshare.c.3273731	Tychonema bornetii	NIVA-CYA 60
ID0057	Phylogenetic analyses	Planktothricoides sp. SR001	CyanoType_data_v1.0.csv	figshare	doi:10.6084/m9.figshare.c.3273731	https://doi.org/10.6084/m9.figshare.c.3273731	Planktothricoides sp.	SR001
ID0058	Phylogenetic analyses	Hapalosiphon sp. MRB220	CyanoType_data_v1.0.csv	figshare	doi:10.6084/m9.figshare.c.3273731	https://doi.org/10.6084/m9.figshare.c.3273731	Hapalosiphon sp.	MRB220
ID0059	Phylogenetic analyses	Pseudanabaena sp. 'Roaring Creek'	CyanoType_data_v1.0.csv	figshare	doi:10.6084/m9.figshare.c.3273731	https://doi.org/10.6084/m9.figshare.c.3273731	Pseudanabaena sp.	'Roaring Creek'
ID0060	Phylogenetic analyses	unidentified cyanobacterium BACL30 MAG-120619-bin27	CyanoType_data_v1.0.csv	figshare	doi:10.6084/m9.figshare.c.3273731	https://doi.org/10.6084/m9.figshare.c.3273731	unidentified cyanobacterium	BACL30 MAG-120619-bin27
ID0061	Phylogenetic analyses	Synechococcus sp. GFB01	CyanoType_data_v1.0.csv	figshare	doi:10.6084/m9.figshare.c.3273731	https://doi.org/10.6084/m9.figshare.c.3273731	Synechococcus sp.	GFB01
ID0062	Phylogenetic analyses	Trichodesmium erythraeum 21-75	CyanoType_data_v1.0.csv	figshare	doi:10.6084/m9.figshare.c.3273731	https://doi.org/10.6084/m9.figshare.c.3273731	Trichodesmium erythraeum	21-75
ID0063	Phylogenetic analyses	Scytolyngbya timoleontis XS01	CyanoType_data_v1.0.csv	figshare	doi:10.6084/m9.figshare.c.3273731	https://doi.org/10.6084/m9.figshare.c.3273731	Scytolyngbya timoleontis	XS01
ID0064	Phylogenetic analyses	Pinocchia polymorpha UPOC 62P/2013	CyanoType_data_v1.0.csv	figshare	doi:10.6084/m9.figshare.c.3273731	https://doi.org/10.6084/m9.figshare.c.3273731	Pinocchia polymorpha	UPOC 62P/2013
ID0065	Phylogenetic analyses	Kamptonema animale CCALA 139	CyanoType_data_v1.0.csv	figshare	doi:10.6084/m9.figshare.c.3273731	https://doi.org/10.6084/m9.figshare.c.3273731	Kamptonema animale	CCALA 139
ID0066	Phylogenetic analyses	Ammassolinea attenuata UPOC 61/2013	CyanoType_data_v1.0.csv	figshare	doi:10.6084/m9.figshare.c.3273731	https://doi.org/10.6084/m9.figshare.c.3273731	Ammassolinea attenuata	UPOC 61/2013
ID0067	Phylogenetic analyses	Aphanizomenon flos-aquae 2012/KM/D3	CyanoType_data_v1.0.csv	figshare	doi:10.6084/m9.figshare.c.3273731	https://doi.org/10.6084/m9.figshare.c.3273731	Aphanizomenon flos-aquae	2012/KM/D3
ID0068	Phylogenetic analyses	Roholtiella edaphica CCALA 1063	CyanoType_data_v1.0.csv	figshare	doi:10.6084/m9.figshare.c.3273731	https://doi.org/10.6084/m9.figshare.c.3273731	Roholtiella edaphica	CCALA 1063
ID0069	Phylogenetic analyses	Dactylothamnos antarcticus CENA410	CyanoType_data_v1.0.csv	figshare	doi:10.6084/m9.figshare.c.3273731	https://doi.org/10.6084/m9.figshare.c.3273731	Dactylothamnos antarcticus	CENA410
ID0070	Phylogenetic analyses	Microseira wollei YC0404	CyanoType_data_v1.0.csv	figshare	doi:10.6084/m9.figshare.c.3273731	https://doi.org/10.6084/m9.figshare.c.3273731	Microseira wollei	YC0404
ID0071	Phylogenetic analyses	Stanieria sp. PCC 7302	CyanoType_data_v1.0.csv	figshare	doi:10.6084/m9.figshare.c.3273731	https://doi.org/10.6084/m9.figshare.c.3273731	Stanieria sp.	PCC 7302
ID0072	Phylogenetic analyses	Borzia trilocularis SAG 1407-1	CyanoType_data_v1.0.csv	figshare	doi:10.6084/m9.figshare.c.3273731	https://doi.org/10.6084/m9.figshare.c.3273731	Borzia trilocularis	SAG 1407-1
ID0073	Phylogenetic analyses	Calothrix sp. PCC 7715	CyanoType_data_v1.0.csv	figshare	doi:10.6084/m9.figshare.c.3273731	https://doi.org/10.6084/m9.figshare.c.3273731	Calothrix sp.	PCC 7715
ID0074	Phylogenetic analyses	Cephalothrix komarekiana CCIBt 3277	CyanoType_data_v1.0.csv	figshare	doi:10.6084/m9.figshare.c.3273731	https://doi.org/10.6084/m9.figshare.c.3273731	Cephalothrix komarekiana	CCIBt 3277
ID0075	Phylogenetic analyses	Halotia branconii CENA392	CyanoType_data_v1.0.csv	figshare	doi:10.6084/m9.figshare.c.3273731	https://doi.org/10.6084/m9.figshare.c.3273731	Halotia branconii	CENA392
ID0076	Phylogenetic analyses	Cyanocohniella calida CCALA 1049	CyanoType_data_v1.0.csv	figshare	doi:10.6084/m9.figshare.c.3273731	https://doi.org/10.6084/m9.figshare.c.3273731	Cyanocohniella calida	CCALA 1049
ID0077	Phylogenetic analyses	Johanseninema constrictum K2_5P2	CyanoType_data_v1.0.csv	figshare	doi:10.6084/m9.figshare.c.3273731	https://doi.org/10.6084/m9.figshare.c.3273731	Johanseninema constrictum	K2_5P2
ID0078	Phylogenetic analyses	Rexia erecta CAT4-SG4	CyanoType_data_v1.0.csv	figshare	doi:10.6084/m9.figshare.c.3273731	https://doi.org/10.6084/m9.figshare.c.3273731	Rexia erecta	CAT4-SG4
ID0079	Phylogenetic analyses	Aetokthonos hydrillicola CCALA 1050	CyanoType_data_v1.0.csv	figshare	doi:10.6084/m9.figshare.c.3273731	https://doi.org/10.6084/m9.figshare.c.3273731	Aetokthonos hydrillicola	CCALA 1050
ID0080	Phylogenetic analyses	Caldora penicillata FK13-1	CyanoType_data_v1.0.csv	figshare	doi:10.6084/m9.figshare.c.3273731	https://doi.org/10.6084/m9.figshare.c.3273731	Caldora penicillata	FK13-1
ID0081	Phylogenetic analyses	Kastovskya adunca ATA3-4Q-CV17	CyanoType_data_v1.0.csv	figshare	doi:10.6084/m9.figshare.c.3273731	https://doi.org/10.6084/m9.figshare.c.3273731	Kastovskya adunca	ATA3-4Q-CV17
ID0082	Phylogenetic analyses	Nodosilinea nodulosa UTEX 2910	CyanoType_data_v1.0.csv	figshare	doi:10.6084/m9.figshare.c.3273731	https://doi.org/10.6084/m9.figshare.c.3273731	Nodosilinea nodulosa	UTEX 2910
ID0083	Phylogenetic analyses	Microcystis aeruginosa PCC 7806	CyanoType_data_v1.0.csv	figshare	doi:10.6084/m9.figshare.c.3273731	https://doi.org/10.6084/m9.figshare.c.3273731	Microcystis aeruginosa	PCC 7806
ID0084	Phylogenetic analyses	Alkalinema pantanalense CENA528	CyanoType_data_v1.0.csv	figshare	doi:10.6084/m9.figshare.c.3273731	https://doi.org/10.6084/m9.figshare.c.3273731	Alkalinema pantanalense	CENA528
ID0085	Phylogenetic analyses	Pantanalinema rosaneae CENA516	CyanoType_data_v1.0.csv	figshare	doi:10.6084/m9.figshare.c.3273731	https://doi.org/10.6084/m9.figshare.c.3273731	Pantanalinema rosaneae	CENA516
ID0086	Phylogenetic analyses	Cylindrospermum maius CCALA 998	CyanoType_data_v1.0.csv	figshare	doi:10.6084/m9.figshare.c.3273731	https://doi.org/10.6084/m9.figshare.c.3273731	Cylindrospermum maius	CCALA 998
ID0087	Phylogenetic analyses	Okeania hirsuta PAB-10-Feb-10-1	CyanoType_data_v1.0.csv	figshare	doi:10.6084/m9.figshare.c.3273731	https://doi.org/10.6084/m9.figshare.c.3273731	Okeania hirsuta	PAB-10-Feb-10-1
ID0088	Phylogenetic analyses	Chakia ciliosa 2009/3	CyanoType_data_v1.0.csv	figshare	doi:10.6084/m9.figshare.c.3273731	https://doi.org/10.6084/m9.figshare.c.3273731	Chakia ciliosa	2009/3
ID0089	Phylogenetic analyses	Trichotorquatus sp. WJT19-NPBG5	CyanoType_data_v1.0.csv	figshare	doi:10.6084/m9.figshare.c.3273731	https://doi.org/10.6084/m9.figshare.c.3273731	Trichotorquatus sp.	WJT19-NPBG5
ID0090	Phylogenetic analyses	unidentified Chroococcales CENA595	CyanoType_data_v1.0.csv	figshare	doi:10.6084/m9.figshare.c.3273731	https://doi.org/10.6084/m9.figshare.c.3273731	unidentified Chroococcales	CENA595
ID0091	Phylogenetic analyses	Synechococcus spongiarum 15L	CyanoType_data_v1.0.csv	figshare	doi:10.6084/m9.figshare.c.3273731	https://doi.org/10.6084/m9.figshare.c.3273731	Synechococcus spongiarum	15L
ID0092	Phylogenetic analyses	Synechococcus spongiarum 142	CyanoType_data_v1.0.csv	figshare	doi:10.6084/m9.figshare.c.3273731	https://doi.org/10.6084/m9.figshare.c.3273731	Synechococcus spongiarum	142
ID0093	Phylogenetic analyses	Scytonema tolypothrichoides VB-61278	CyanoType_data_v1.0.csv	figshare	doi:10.6084/m9.figshare.c.3273731	https://doi.org/10.6084/m9.figshare.c.3273731	Scytonema tolypothrichoides	VB-61278
ID0094	Phylogenetic analyses	Tolypothrix sp. PCC 7601	CyanoType_data_v1.0.csv	figshare	doi:10.6084/m9.figshare.c.3273731	https://doi.org/10.6084/m9.figshare.c.3273731	Tolypothrix sp.	PCC 7601
ID0095	Phylogenetic analyses	Nodosilinea sp. KIOST-1	CyanoType_data_v1.0.csv	figshare	doi:10.6084/m9.figshare.c.3273731	https://doi.org/10.6084/m9.figshare.c.3273731	Nodosilinea sp.	KIOST-1
ID0096	Phylogenetic analyses	Scytonema millei VB511283	CyanoType_data_v1.0.csv	figshare	doi:10.6084/m9.figshare.c.3273731	https://doi.org/10.6084/m9.figshare.c.3273731	Scytonema millei	VB511283
ID0097	Phylogenetic analyses	Lyngbya confervoides BDU141951	CyanoType_data_v1.0.csv	figshare	doi:10.6084/m9.figshare.c.3273731	https://doi.org/10.6084/m9.figshare.c.3273731	Lyngbya confervoides	BDU141951
ID0098	Phylogenetic analyses	Hassallia byssoidea VB512170	CyanoType_data_v1.0.csv	figshare	doi:10.6084/m9.figshare.c.3273731	https://doi.org/10.6084/m9.figshare.c.3273731	Hassallia byssoidea	VB512170
ID0099	Phylogenetic analyses	Myxosarcina sp. GI1	CyanoType_data_v1.0.csv	figshare	doi:10.6084/m9.figshare.c.3273731	https://doi.org/10.6084/m9.figshare.c.3273731	Myxosarcina sp.	GI1
ID0100	Phylogenetic analyses	Chalicogloea cavernicola COLL 3	CyanoType_data_v1.0.csv	figshare	doi:10.6084/m9.figshare.c.3273731	https://doi.org/10.6084/m9.figshare.c.3273731	Chalicogloea cavernicola	COLL 3
ID0101	Phylogenetic analyses	Gloeomargarita lithophora D10	CyanoType_data_v1.0.csv	figshare	doi:10.6084/m9.figshare.c.3273731	https://doi.org/10.6084/m9.figshare.c.3273731	Gloeomargarita lithophora	D10
ID0102	Phylogenetic analyses	Chrysosporum bergii 09-02	CyanoType_data_v1.0.csv	figshare	doi:10.6084/m9.figshare.c.3273731	https://doi.org/10.6084/m9.figshare.c.3273731	Chrysosporum bergii	09-02
ID0103	Phylogenetic analyses	Atelocyanobacterium thalassa SIO64986	CyanoType_data_v1.0.csv	figshare	doi:10.6084/m9.figshare.c.3273731	https://doi.org/10.6084/m9.figshare.c.3273731	Atelocyanobacterium thalassa	SIO64986
ID0104	Phylogenetic analyses	Prochlorococcus sp. SS52	CyanoType_data_v1.0.csv	figshare	doi:10.6084/m9.figshare.c.3273731	https://doi.org/10.6084/m9.figshare.c.3273731	Prochlorococcus sp.	SS52
ID0105	Phylogenetic analyses	Prochlorococcus sp. MIT 0703	CyanoType_data_v1.0.csv	figshare	doi:10.6084/m9.figshare.c.3273731	https://doi.org/10.6084/m9.figshare.c.3273731	Prochlorococcus sp.	MIT 0703
ID0106	Phylogenetic analyses	Prochlorococcus sp. MIT 0702	CyanoType_data_v1.0.csv	figshare	doi:10.6084/m9.figshare.c.3273731	https://doi.org/10.6084/m9.figshare.c.3273731	Prochlorococcus sp.	MIT 0702
ID0107	Phylogenetic analyses	Prochlorococcus sp. MIT 0701	CyanoType_data_v1.0.csv	figshare	doi:10.6084/m9.figshare.c.3273731	https://doi.org/10.6084/m9.figshare.c.3273731	Prochlorococcus sp.	MIT 0701
ID0108	Phylogenetic analyses	Prochlorococcus sp. MIT 0602	CyanoType_data_v1.0.csv	figshare	doi:10.6084/m9.figshare.c.3273731	https://doi.org/10.6084/m9.figshare.c.3273731	Prochlorococcus sp.	MIT 0602
ID0109	Phylogenetic analyses	Prochlorococcus sp. MIT 0601	CyanoType_data_v1.0.csv	figshare	doi:10.6084/m9.figshare.c.3273731	https://doi.org/10.6084/m9.figshare.c.3273731	Prochlorococcus sp.	MIT 0601
ID0110	Phylogenetic analyses	Prochlorococcus marinus GP2	CyanoType_data_v1.0.csv	figshare	doi:10.6084/m9.figshare.c.3273731	https://doi.org/10.6084/m9.figshare.c.3273731	Prochlorococcus marinus	GP2
ID0111	Phylogenetic analyses	Limnoraphis robusta CCALA 966	CyanoType_data_v1.0.csv	figshare	doi:10.6084/m9.figshare.c.3273731	https://doi.org/10.6084/m9.figshare.c.3273731	Limnoraphis robusta	CCALA 966
ID0112	Phylogenetic analyses	Haloleptolyngbya alcalis KR2005/106	CyanoType_data_v1.0.csv	figshare	doi:10.6084/m9.figshare.c.3273731	https://doi.org/10.6084/m9.figshare.c.3273731	Haloleptolyngbya alcalis	KR2005/106
ID0113	Phylogenetic analyses	Toxopsis calypsus PLF	CyanoType_data_v1.0.csv	figshare	doi:10.6084/m9.figshare.c.3273731	https://doi.org/10.6084/m9.figshare.c.3273731	Toxopsis calypsus	PLF
ID0114	Phylogenetic analyses	Neosynechococcus sphagnicola sy1	CyanoType_data_v1.0.csv	figshare	doi:10.6084/m9.figshare.c.3273731	https://doi.org/10.6084/m9.figshare.c.3273731	Neosynechococcus sphagnicola	sy1
ID0115	Phylogenetic analyses	Prochlorococcus sp. scB243_497I20	CyanoType_data_v1.0.csv	figshare	doi:10.6084/m9.figshare.c.3273731	https://doi.org/10.6084/m9.figshare.c.3273731	Prochlorococcus sp.	scB243_497I20
ID0116	Phylogenetic analyses	Synechococcus spongiarum SH4	CyanoType_data_v1.0.csv	figshare	doi:10.6084/m9.figshare.c.3273731	https://doi.org/10.6084/m9.figshare.c.3273731	Synechococcus spongiarum	SH4
ID0117	Phylogenetic analyses	Mastigocoleus testarum BC008	CyanoType_data_v1.0.csv	figshare	doi:10.6084/m9.figshare.c.3273731	https://doi.org/10.6084/m9.figshare.c.3273731	Mastigocoleus testarum	BC008
ID0118	Phylogenetic analyses	Wilmottia murrayi CCALA 843	CyanoType_data_v1.0.csv	figshare	doi:10.6084/m9.figshare.c.3273731	https://doi.org/10.6084/m9.figshare.c.3273731	Wilmottia murrayi	CCALA 843
ID0119	Phylogenetic analyses	Annamia toxica HOs24	CyanoType_data_v1.0.csv	figshare	doi:10.6084/m9.figshare.c.3273731	https://doi.org/10.6084/m9.figshare.c.3273731	Annamia toxica	HOs24
ID0120	Phylogenetic analyses	Godleya alpina LCR-CYTOL	CyanoType_data_v1.0.csv	figshare	doi:10.6084/m9.figshare.c.3273731	https://doi.org/10.6084/m9.figshare.c.3273731	Godleya alpina	LCR-CYTOL
ID0121	Phylogenetic analyses	Loriellopsis cavernicola LF-B5	CyanoType_data_v1.0.csv	figshare	doi:10.6084/m9.figshare.c.3273731	https://doi.org/10.6084/m9.figshare.c.3273731	Loriellopsis cavernicola	LF-B5
ID0122	Phylogenetic analyses	Iphinoe spelaebios LO2-B1	CyanoType_data_v1.0.csv	figshare	doi:10.6084/m9.figshare.c.3273731	https://doi.org/10.6084/m9.figshare.c.3273731	Iphinoe spelaebios	LO2-B1
ID0123	Phylogenetic analyses	Tolypothrix distorta ACOI 731	CyanoType_data_v1.0.csv	figshare	doi:10.6084/m9.figshare.c.3273731	https://doi.org/10.6084/m9.figshare.c.3273731	Tolypothrix distorta	ACOI 731
ID0124	Phylogenetic analyses	Calochaete cimrmanii CCALA 1012	CyanoType_data_v1.0.csv	figshare	doi:10.6084/m9.figshare.c.3273731	https://doi.org/10.6084/m9.figshare.c.3273731	Calochaete cimrmanii	CCALA 1012
ID0125	Phylogenetic analyses	Limnococcus limneticus Svet06	CyanoType_data_v1.0.csv	figshare	doi:10.6084/m9.figshare.c.3273731	https://doi.org/10.6084/m9.figshare.c.3273731	Limnococcus limneticus	Svet06
ID0126	Phylogenetic analyses	Aphanothece microscopica CCY153	CyanoType_data_v1.0.csv	figshare	doi:10.6084/m9.figshare.c.3273731	https://doi.org/10.6084/m9.figshare.c.3273731	Aphanothece microscopica	CCY153
ID0127	Phylogenetic analyses	Arthrospira sp. PCC 8005	CyanoType_data_v1.0.csv	figshare	doi:10.6084/m9.figshare.c.3273731	https://doi.org/10.6084/m9.figshare.c.3273731	Arthrospira sp.	PCC 8005
ID0128	Phylogenetic analyses	Phormidium irriguum CCALA 759	CyanoType_data_v1.0.csv	figshare	doi:10.6084/m9.figshare.c.3273731	https://doi.org/10.6084/m9.figshare.c.3273731	Phormidium irriguum	CCALA 759
ID0129	Phylogenetic analyses	Dolichospermum flosaquae 04-10	CyanoType_data_v1.0.csv	figshare	doi:10.6084/m9.figshare.c.3273731	https://doi.org/10.6084/m9.figshare.c.3273731	Dolichospermum flosaquae	04-10
ID0130	Phylogenetic analyses	Sphaerospermopsis reniformis 06-01	CyanoType_data_v1.0.csv	figshare	doi:10.6084/m9.figshare.c.3273731	https://doi.org/10.6084/m9.figshare.c.3273731	Sphaerospermopsis reniformis	06-01
ID0131	Phylogenetic analyses	unidentified Oscillatoriales JSC-1	CyanoType_data_v1.0.csv	figshare	doi:10.6084/m9.figshare.c.3273731	https://doi.org/10.6084/m9.figshare.c.3273731	unidentified Oscillatoriales	JSC-1
ID0132	Phylogenetic analyses	Synechococcus sp. KORDI-49	CyanoType_data_v1.0.csv	figshare	doi:10.6084/m9.figshare.c.3273731	https://doi.org/10.6084/m9.figshare.c.3273731	Synechococcus sp.	KORDI-49
ID0133	Phylogenetic analyses	Synechococcus sp. KORDI-52	CyanoType_data_v1.0.csv	figshare	doi:10.6084/m9.figshare.c.3273731	https://doi.org/10.6084/m9.figshare.c.3273731	Synechococcus sp.	KORDI-52
ID0134	Phylogenetic analyses	Roseofilum sp. BgP10_4S	CyanoType_data_v1.0.csv	figshare	doi:10.6084/m9.figshare.c.3273731	https://doi.org/10.6084/m9.figshare.c.3273731	Roseofilum sp.	BgP10_4S
ID0135	Phylogenetic analyses	Desertifilum tharense PD2001/TDC17	CyanoType_data_v1.0.csv	figshare	doi:10.6084/m9.figshare.c.3273731	https://doi.org/10.6084/m9.figshare.c.3273731	Desertifilum tharense	PD2001/TDC17
ID0136	Phylogenetic analyses	Cylindrospermopsis raciborskii CS-505	CyanoType_data_v1.0.csv	figshare	doi:10.6084/m9.figshare.c.3273731	https://doi.org/10.6084/m9.figshare.c.3273731	Cylindrospermopsis raciborskii	CS-505
ID0137	Phylogenetic analyses	Cylindrospermopsis raciborskii CS-509	CyanoType_data_v1.0.csv	figshare	doi:10.6084/m9.figshare.c.3273731	https://doi.org/10.6084/m9.figshare.c.3273731	Cylindrospermopsis raciborskii	CS-509
ID0138	Phylogenetic analyses	Moorea producens 3L	CyanoType_data_v1.0.csv	figshare	doi:10.6084/m9.figshare.c.3273731	https://doi.org/10.6084/m9.figshare.c.3273731	Moorea producens	3L
ID0139	Phylogenetic analyses	Leptolyngbya boryana PCC 6306	CyanoType_data_v1.0.csv	figshare	doi:10.6084/m9.figshare.c.3273731	https://doi.org/10.6084/m9.figshare.c.3273731	Leptolyngbya boryana	PCC 6306
ID0140	Phylogenetic analyses	Rubidibacter lacunae KORDI 51-2	CyanoType_data_v1.0.csv	figshare	doi:10.6084/m9.figshare.c.3273731	https://doi.org/10.6084/m9.figshare.c.3273731	Rubidibacter lacunae	KORDI 51-2
ID0141	Phylogenetic analyses	Brasilonema bromeliae SPC951	CyanoType_data_v1.0.csv	figshare	doi:10.6084/m9.figshare.c.3273731	https://doi.org/10.6084/m9.figshare.c.3273731	Brasilonema bromeliae	SPC951
ID0142	Phylogenetic analyses	Chroococcus turgidus HUW 799	CyanoType_data_v1.0.csv	figshare	doi:10.6084/m9.figshare.c.3273731	https://doi.org/10.6084/m9.figshare.c.3273731	Chroococcus turgidus	HUW 799
ID0143	Phylogenetic analyses	Arthrospira platensis NIES-39	CyanoType_data_v1.0.csv	figshare	doi:10.6084/m9.figshare.c.3273731	https://doi.org/10.6084/m9.figshare.c.3273731	Arthrospira platensis	NIES-39
ID0144	Phylogenetic analyses	Nostoc sp. PCC 7423	CyanoType_data_v1.0.csv	figshare	doi:10.6084/m9.figshare.c.3273731	https://doi.org/10.6084/m9.figshare.c.3273731	Nostoc sp.	PCC 7423
ID0145	Phylogenetic analyses	Nodularia spumigena PCC 73104	CyanoType_data_v1.0.csv	figshare	doi:10.6084/m9.figshare.c.3273731	https://doi.org/10.6084/m9.figshare.c.3273731	Nodularia spumigena	PCC 73104
ID0146	Phylogenetic analyses	Nostoc sp. PCC 6720	CyanoType_data_v1.0.csv	figshare	doi:10.6084/m9.figshare.c.3273731	https://doi.org/10.6084/m9.figshare.c.3273731	Nostoc sp.	PCC 6720
ID0147	Phylogenetic analyses	Synechococcus sp. WH 7803	CyanoType_data_v1.0.csv	figshare	doi:10.6084/m9.figshare.c.3273731	https://doi.org/10.6084/m9.figshare.c.3273731	Synechococcus sp.	WH 7803
ID0148	Phylogenetic analyses	Nostoc piscinale CENA21	CyanoType_data_v1.0.csv	figshare	doi:10.6084/m9.figshare.c.3273731	https://doi.org/10.6084/m9.figshare.c.3273731	Nostoc piscinale	CENA21
ID0149	Phylogenetic analyses	Anabaena sp. WA102	CyanoType_data_v1.0.csv	figshare	doi:10.6084/m9.figshare.c.3273731	https://doi.org/10.6084/m9.figshare.c.3273731	Anabaena sp.	WA102
ID0150	Phylogenetic analyses	Calothrix sp. 336/3	CyanoType_data_v1.0.csv	figshare	doi:10.6084/m9.figshare.c.3273731	https://doi.org/10.6084/m9.figshare.c.3273731	Calothrix sp.	336/3
ID0151	Phylogenetic analyses	Microcystis panniformis FACHB-1757	CyanoType_data_v1.0.csv	figshare	doi:10.6084/m9.figshare.c.3273731	https://doi.org/10.6084/m9.figshare.c.3273731	Microcystis panniformis	FACHB-1757
ID0152	Phylogenetic analyses	Microcystis aeruginosa NIES-2549	CyanoType_data_v1.0.csv	figshare	doi:10.6084/m9.figshare.c.3273731	https://doi.org/10.6084/m9.figshare.c.3273731	Microcystis aeruginosa	NIES-2549
ID0153	Phylogenetic analyses	Synechocystis sp. PCC 6714	CyanoType_data_v1.0.csv	figshare	doi:10.6084/m9.figshare.c.3273731	https://doi.org/10.6084/m9.figshare.c.3273731	Synechocystis sp.	PCC 6714
ID0154	Phylogenetic analyses	Nodularia spumigena CCY 9414	CyanoType_data_v1.0.csv	figshare	doi:10.6084/m9.figshare.c.3273731	https://doi.org/10.6084/m9.figshare.c.3273731	Nodularia spumigena	CCY 9414
ID0155	Phylogenetic analyses	Synechococcus sp. UTEX 2973	CyanoType_data_v1.0.csv	figshare	doi:10.6084/m9.figshare.c.3273731	https://doi.org/10.6084/m9.figshare.c.3273731	Synechococcus sp.	UTEX 2973
ID0156	Phylogenetic analyses	Cyanobacterium aponinum PCC 10605	CyanoType_data_v1.0.csv	figshare	doi:10.6084/m9.figshare.c.3273731	https://doi.org/10.6084/m9.figshare.c.3273731	Cyanobacterium aponinum	PCC 10605
ID0157	Phylogenetic analyses	Leptolyngbya sp. PCC 7376	CyanoType_data_v1.0.csv	figshare	doi:10.6084/m9.figshare.c.3273731	https://doi.org/10.6084/m9.figshare.c.3273731	Leptolyngbya sp.	PCC 7376
ID0158	Phylogenetic analyses	Calothrix sp. PCC 7507	CyanoType_data_v1.0.csv	figshare	doi:10.6084/m9.figshare.c.3273731	https://doi.org/10.6084/m9.figshare.c.3273731	Calothrix sp.	PCC 7507
ID0159	Phylogenetic analyses	Cyanobacterium stanieri PCC 7202	CyanoType_data_v1.0.csv	figshare	doi:10.6084/m9.figshare.c.3273731	https://doi.org/10.6084/m9.figshare.c.3273731	Cyanobacterium stanieri	PCC 7202
ID0160	Phylogenetic analyses	Anabaena cylindrica PCC 7122	CyanoType_data_v1.0.csv	figshare	doi:10.6084/m9.figshare.c.3273731	https://doi.org/10.6084/m9.figshare.c.3273731	Anabaena cylindrica	PCC 7122
ID0161	Phylogenetic analyses	Microcoleus sp. PCC 7113	CyanoType_data_v1.0.csv	figshare	doi:10.6084/m9.figshare.c.3273731	https://doi.org/10.6084/m9.figshare.c.3273731	Microcoleus sp.	PCC 7113
ID0162	Phylogenetic analyses	Calothrix sp. PCC 6303	CyanoType_data_v1.0.csv	figshare	doi:10.6084/m9.figshare.c.3273731	https://doi.org/10.6084/m9.figshare.c.3273731	Calothrix sp.	PCC 6303
ID0163	Phylogenetic analyses	Oscillatoria acuminata PCC 6304	CyanoType_data_v1.0.csv	figshare	doi:10.6084/m9.figshare.c.3273731	https://doi.org/10.6084/m9.figshare.c.3273731	Oscillatoria acuminata	PCC 6304
ID0164	Phylogenetic analyses	Synechococcus sp. PCC 7502	CyanoType_data_v1.0.csv	figshare	doi:10.6084/m9.figshare.c.3273731	https://doi.org/10.6084/m9.figshare.c.3273731	Synechococcus sp.	PCC 7502
ID0165	Phylogenetic analyses	Geitlerinema sp. PCC 7407	CyanoType_data_v1.0.csv	figshare	doi:10.6084/m9.figshare.c.3273731	https://doi.org/10.6084/m9.figshare.c.3273731	Geitlerinema sp.	PCC 7407
ID0166	Phylogenetic analyses	Nostoc sp. PCC 7524	CyanoType_data_v1.0.csv	figshare	doi:10.6084/m9.figshare.c.3273731	https://doi.org/10.6084/m9.figshare.c.3273731	Nostoc sp.	PCC 7524
ID0167	Phylogenetic analyses	Nostoc sp. PCC 7107	CyanoType_data_v1.0.csv	figshare	doi:10.6084/m9.figshare.c.3273731	https://doi.org/10.6084/m9.figshare.c.3273731	Nostoc sp.	PCC 7107
ID0168	Phylogenetic analyses	Cyanobium gracile PCC 6307	CyanoType_data_v1.0.csv	figshare	doi:10.6084/m9.figshare.c.3273731	https://doi.org/10.6084/m9.figshare.c.3273731	Cyanobium gracile	PCC 6307
ID0169	Phylogenetic analyses	Anabaena sp. 90	CyanoType_data_v1.0.csv	figshare	doi:10.6084/m9.figshare.c.3273731	https://doi.org/10.6084/m9.figshare.c.3273731	Anabaena sp.	90
ID0170	Phylogenetic analyses	Cyanothece sp. PCC 7822	CyanoType_data_v1.0.csv	figshare	doi:10.6084/m9.figshare.c.3273731	https://doi.org/10.6084/m9.figshare.c.3273731	Cyanothece sp.	PCC 7822
ID0171	Phylogenetic analyses	Atelocyanobacterium thalassa ALOHA	CyanoType_data_v1.0.csv	figshare	doi:10.6084/m9.figshare.c.3273731	https://doi.org/10.6084/m9.figshare.c.3273731	Atelocyanobacterium thalassa	ALOHA
ID0172	Phylogenetic analyses	Cyanothece sp. PCC 8802	CyanoType_data_v1.0.csv	figshare	doi:10.6084/m9.figshare.c.3273731	https://doi.org/10.6084/m9.figshare.c.3273731	Cyanothece sp.	PCC 8802
ID0173	Phylogenetic analyses	Cyanothece sp. PCC 7425	CyanoType_data_v1.0.csv	figshare	doi:10.6084/m9.figshare.c.3273731	https://doi.org/10.6084/m9.figshare.c.3273731	Cyanothece sp.	PCC 7425
ID0174	Phylogenetic analyses	Cyanothece sp. PCC 7424	CyanoType_data_v1.0.csv	figshare	doi:10.6084/m9.figshare.c.3273731	https://doi.org/10.6084/m9.figshare.c.3273731	Cyanothece sp.	PCC 7424
ID0175	Phylogenetic analyses	Cyanothece sp. PCC 8801	CyanoType_data_v1.0.csv	figshare	doi:10.6084/m9.figshare.c.3273731	https://doi.org/10.6084/m9.figshare.c.3273731	Cyanothece sp.	PCC 8801
ID0176	Phylogenetic analyses	Nostoc punctiforme PCC 73102	CyanoType_data_v1.0.csv	figshare	doi:10.6084/m9.figshare.c.3273731	https://doi.org/10.6084/m9.figshare.c.3273731	Nostoc punctiforme	PCC 73102
ID0177	Phylogenetic analyses	Synechococcus sp. PCC 7002	CyanoType_data_v1.0.csv	figshare	doi:10.6084/m9.figshare.c.3273731	https://doi.org/10.6084/m9.figshare.c.3273731	Synechococcus sp.	PCC 7002
ID0178	Phylogenetic analyses	Prochlorococcus marinus MIT 9211	CyanoType_data_v1.0.csv	figshare	doi:10.6084/m9.figshare.c.3273731	https://doi.org/10.6084/m9.figshare.c.3273731	Prochlorococcus marinus	MIT 9211
ID0179	Phylogenetic analyses	Prochlorococcus marinus MIT 9215	CyanoType_data_v1.0.csv	figshare	doi:10.6084/m9.figshare.c.3273731	https://doi.org/10.6084/m9.figshare.c.3273731	Prochlorococcus marinus	MIT 9215
ID0180	Phylogenetic analyses	Prochlorococcus marinus MIT 9301	CyanoType_data_v1.0.csv	figshare	doi:10.6084/m9.figshare.c.3273731	https://doi.org/10.6084/m9.figshare.c.3273731	Prochlorococcus marinus	MIT 9301
ID0181	Phylogenetic analyses	Prochlorococcus marinus NATL1A	CyanoType_data_v1.0.csv	figshare	doi:10.6084/m9.figshare.c.3273731	https://doi.org/10.6084/m9.figshare.c.3273731	Prochlorococcus marinus	NATL1A
ID0182	Phylogenetic analyses	Prochlorococcus marinus MIT 9515	CyanoType_data_v1.0.csv	figshare	doi:10.6084/m9.figshare.c.3273731	https://doi.org/10.6084/m9.figshare.c.3273731	Prochlorococcus marinus	MIT 9515
ID0183	Phylogenetic analyses	Synechococcus sp. JA-2-3B'a(2-13)	CyanoType_data_v1.0.csv	figshare	doi:10.6084/m9.figshare.c.3273731	https://doi.org/10.6084/m9.figshare.c.3273731	Synechococcus sp.	JA-2-3B'a(2-13)
ID0184	Phylogenetic analyses	Anabaena variabilis ATCC 29413	CyanoType_data_v1.0.csv	figshare	doi:10.6084/m9.figshare.c.3273731	https://doi.org/10.6084/m9.figshare.c.3273731	Anabaena variabilis	ATCC 29413
ID0185	Phylogenetic analyses	Prochlorococcus marinus MIT 9312	CyanoType_data_v1.0.csv	figshare	doi:10.6084/m9.figshare.c.3273731	https://doi.org/10.6084/m9.figshare.c.3273731	Prochlorococcus marinus	MIT 9312
ID0186	Phylogenetic analyses	Synechococcus elongatus PCC 7942	CyanoType_data_v1.0.csv	figshare	doi:10.6084/m9.figshare.c.3273731	https://doi.org/10.6084/m9.figshare.c.3273731	Synechococcus elongatus	PCC 7942
ID0187	Phylogenetic analyses	Prochlorococcus marinus NATL2A	CyanoType_data_v1.0.csv	figshare	doi:10.6084/m9.figshare.c.3273731	https://doi.org/10.6084/m9.figshare.c.3273731	Prochlorococcus marinus	NATL2A
ID0188	Phylogenetic analyses	Richelia intracellularis RC01	CyanoType_data_v1.0.csv	figshare	doi:10.6084/m9.figshare.c.3273731	https://doi.org/10.6084/m9.figshare.c.3273731	Richelia intracellularis	RC01
ID0189	Phylogenetic analyses	Crocosphaera watsonii WH 0402	CyanoType_data_v1.0.csv	figshare	doi:10.6084/m9.figshare.c.3273731	https://doi.org/10.6084/m9.figshare.c.3273731	Crocosphaera watsonii	WH 0402
ID0190	Phylogenetic analyses	Crocosphaera watsonii WH 0401	CyanoType_data_v1.0.csv	figshare	doi:10.6084/m9.figshare.c.3273731	https://doi.org/10.6084/m9.figshare.c.3273731	Crocosphaera watsonii	WH 0401
ID0191	Phylogenetic analyses	Crocosphaera watsonii WH 0005	CyanoType_data_v1.0.csv	figshare	doi:10.6084/m9.figshare.c.3273731	https://doi.org/10.6084/m9.figshare.c.3273731	Crocosphaera watsonii	WH 0005
ID0192	Phylogenetic analyses	Crocosphaera watsonii WH 8502	CyanoType_data_v1.0.csv	figshare	doi:10.6084/m9.figshare.c.3273731	https://doi.org/10.6084/m9.figshare.c.3273731	Crocosphaera watsonii	WH 8502
ID0193	Phylogenetic analyses	Richelia intracellularis HH01	CyanoType_data_v1.0.csv	figshare	doi:10.6084/m9.figshare.c.3273731	https://doi.org/10.6084/m9.figshare.c.3273731	Richelia intracellularis	HH01
ID0194	Phylogenetic analyses	Richelia intracellularis HM01	CyanoType_data_v1.0.csv	figshare	doi:10.6084/m9.figshare.c.3273731	https://doi.org/10.6084/m9.figshare.c.3273731	Richelia intracellularis	HM01
ID0195	Phylogenetic analyses	Microcystis aeruginosa PCC 9701	CyanoType_data_v1.0.csv	figshare	doi:10.6084/m9.figshare.c.3273731	https://doi.org/10.6084/m9.figshare.c.3273731	Microcystis aeruginosa	PCC 9701
ID0196	Phylogenetic analyses	Microcystis sp. T1-4	CyanoType_data_v1.0.csv	figshare	doi:10.6084/m9.figshare.c.3273731	https://doi.org/10.6084/m9.figshare.c.3273731	Microcystis sp.	T1-4
ID0197	Phylogenetic analyses	Microcystis aeruginosa PCC 9809	CyanoType_data_v1.0.csv	figshare	doi:10.6084/m9.figshare.c.3273731	https://doi.org/10.6084/m9.figshare.c.3273731	Microcystis aeruginosa	PCC 9809
ID0198	Phylogenetic analyses	Microcystis aeruginosa PCC 9808	CyanoType_data_v1.0.csv	figshare	doi:10.6084/m9.figshare.c.3273731	https://doi.org/10.6084/m9.figshare.c.3273731	Microcystis aeruginosa	PCC 9808
ID0199	Phylogenetic analyses	Microcystis aeruginosa PCC 9807	CyanoType_data_v1.0.csv	figshare	doi:10.6084/m9.figshare.c.3273731	https://doi.org/10.6084/m9.figshare.c.3273731	Microcystis aeruginosa	PCC 9807
ID0200	Phylogenetic analyses	Microcystis aeruginosa PCC 9806	CyanoType_data_v1.0.csv	figshare	doi:10.6084/m9.figshare.c.3273731	https://doi.org/10.6084/m9.figshare.c.3273731	Microcystis aeruginosa	PCC 9806
ID0201	Phylogenetic analyses	Microcystis aeruginosa PCC 9443	CyanoType_data_v1.0.csv	figshare	doi:10.6084/m9.figshare.c.3273731	https://doi.org/10.6084/m9.figshare.c.3273731	Microcystis aeruginosa	PCC 9443
ID0202	Phylogenetic analyses	Microcystis aeruginosa PCC 9717	CyanoType_data_v1.0.csv	figshare	doi:10.6084/m9.figshare.c.3273731	https://doi.org/10.6084/m9.figshare.c.3273731	Microcystis aeruginosa	PCC 9717
ID0203	Phylogenetic analyses	Microcystis aeruginosa PCC 9432	CyanoType_data_v1.0.csv	figshare	doi:10.6084/m9.figshare.c.3273731	https://doi.org/10.6084/m9.figshare.c.3273731	Microcystis aeruginosa	PCC 9432
ID0204	Phylogenetic analyses	Kamptonema sp. PCC 6506	CyanoType_data_v1.0.csv	figshare	doi:10.6084/m9.figshare.c.3273731	https://doi.org/10.6084/m9.figshare.c.3273731	Kamptonema sp.	PCC 6506
ID0205	Phylogenetic analyses	Synechococcus sp. WH 8102	CyanoType_data_v1.0.csv	figshare	doi:10.6084/m9.figshare.c.3273731	https://doi.org/10.6084/m9.figshare.c.3273731	Synechococcus sp.	WH 8102
ID0206	Phylogenetic analyses	Prochlorococcus marinus MIT 9313	CyanoType_data_v1.0.csv	figshare	doi:10.6084/m9.figshare.c.3273731	https://doi.org/10.6084/m9.figshare.c.3273731	Prochlorococcus marinus	MIT 9313
ID0207	Phylogenetic analyses	Prochlorococcus marinus CCMP1986	CyanoType_data_v1.0.csv	figshare	doi:10.6084/m9.figshare.c.3273731	https://doi.org/10.6084/m9.figshare.c.3273731	Prochlorococcus marinus	CCMP1986
ID0208	Phylogenetic analyses	Leptolyngbya sp. NIES-2104	CyanoType_data_v1.0.csv	figshare	doi:10.6084/m9.figshare.c.3273731	https://doi.org/10.6084/m9.figshare.c.3273731	Leptolyngbya sp.	NIES-2104
ID0209	Phylogenetic analyses	Microcystis aeruginosa NIES-44	CyanoType_data_v1.0.csv	figshare	doi:10.6084/m9.figshare.c.3273731	https://doi.org/10.6084/m9.figshare.c.3273731	Microcystis aeruginosa	NIES-44
ID0210	Phylogenetic analyses	Synechococcus sp. NKBG042902	CyanoType_data_v1.0.csv	figshare	doi:10.6084/m9.figshare.c.3273731	https://doi.org/10.6084/m9.figshare.c.3273731	Synechococcus sp.	NKBG042902
ID0211	Phylogenetic analyses	Synechococcus sp. NKBG15041c	CyanoType_data_v1.0.csv	figshare	doi:10.6084/m9.figshare.c.3273731	https://doi.org/10.6084/m9.figshare.c.3273731	Synechococcus sp.	NKBG15041c
ID0212	Phylogenetic analyses	Synechococcus sp. CC9616	CyanoType_data_v1.0.csv	figshare	doi:10.6084/m9.figshare.c.3273731	https://doi.org/10.6084/m9.figshare.c.3273731	Synechococcus sp.	CC9616
ID0213	Phylogenetic analyses	Synechococcus sp. JA-3-3Ab	CyanoType_data_v1.0.csv	figshare	doi:10.6084/m9.figshare.c.3273731	https://doi.org/10.6084/m9.figshare.c.3273731	Synechococcus sp.	JA-3-3Ab
ID0214	Phylogenetic analyses	Acaryochloris sp. CCMEE 5410	CyanoType_data_v1.0.csv	figshare	doi:10.6084/m9.figshare.c.3273731	https://doi.org/10.6084/m9.figshare.c.3273731	Acaryochloris sp.	CCMEE 5410
ID0215	Phylogenetic analyses	Nostoc commune EV1-KK1	CyanoType_data_v1.0.csv	figshare	doi:10.6084/m9.figshare.c.3273731	https://doi.org/10.6084/m9.figshare.c.3273731	Nostoc commune	EV1-KK1
ID0216	Phylogenetic analyses	Mojavia pulchra JT2-VF2	CyanoType_data_v1.0.csv	figshare	doi:10.6084/m9.figshare.c.3273731	https://doi.org/10.6084/m9.figshare.c.3273731	Mojavia pulchra	JT2-VF2
ID0217	Phylogenetic analyses	Plectolyngbya hodgsonii ANT.LPR2	CyanoType_data_v1.0.csv	figshare	doi:10.6084/m9.figshare.c.3273731	https://doi.org/10.6084/m9.figshare.c.3273731	Plectolyngbya hodgsonii	ANT.LPR2
ID0218	Phylogenetic analyses	Chroogloeocystis siderophila 5.2 s.c.1	CyanoType_data_v1.0.csv	figshare	doi:10.6084/m9.figshare.c.3273731	https://doi.org/10.6084/m9.figshare.c.3273731	Chroogloeocystis siderophila	5.2 s.c.1
ID0219	Phylogenetic analyses	Synechococcus sp. WH 8109	CyanoType_data_v1.0.csv	figshare	doi:10.6084/m9.figshare.c.3273731	https://doi.org/10.6084/m9.figshare.c.3273731	Synechococcus sp.	WH 8109
ID0220	Phylogenetic analyses	Synechococcus sp. WH 8016	CyanoType_data_v1.0.csv	figshare	doi:10.6084/m9.figshare.c.3273731	https://doi.org/10.6084/m9.figshare.c.3273731	Synechococcus sp.	WH 8016
ID0221	Phylogenetic analyses	Synechococcus sp. WH 5701	CyanoType_data_v1.0.csv	figshare	doi:10.6084/m9.figshare.c.3273731	https://doi.org/10.6084/m9.figshare.c.3273731	Synechococcus sp.	WH 5701
ID0222	Phylogenetic analyses	Synechococcus sp. RS9916	CyanoType_data_v1.0.csv	figshare	doi:10.6084/m9.figshare.c.3273731	https://doi.org/10.6084/m9.figshare.c.3273731	Synechococcus sp.	RS9916
ID0223	Phylogenetic analyses	Synechococcus sp. CC9605	CyanoType_data_v1.0.csv	figshare	doi:10.6084/m9.figshare.c.3273731	https://doi.org/10.6084/m9.figshare.c.3273731	Synechococcus sp.	CC9605
ID0224	Phylogenetic analyses	Chamaesiphon subglobosus PCC 7430	CyanoType_data_v1.0.csv	figshare	doi:10.6084/m9.figshare.c.3273731	https://doi.org/10.6084/m9.figshare.c.3273731	Chamaesiphon subglobosus	PCC 7430
ID0225	Phylogenetic analyses	Cyanospira rippkae PCC 9501	CyanoType_data_v1.0.csv	figshare	doi:10.6084/m9.figshare.c.3273731	https://doi.org/10.6084/m9.figshare.c.3273731	Cyanospira rippkae	PCC 9501
ID0226	Phylogenetic analyses	Nodularia sp. PCC 9350	CyanoType_data_v1.0.csv	figshare	doi:10.6084/m9.figshare.c.3273731	https://doi.org/10.6084/m9.figshare.c.3273731	Nodularia sp.	PCC 9350
ID0227	Phylogenetic analyses	Anabaenopsis sp. PCC 9215	CyanoType_data_v1.0.csv	figshare	doi:10.6084/m9.figshare.c.3273731	https://doi.org/10.6084/m9.figshare.c.3273731	Anabaenopsis sp.	PCC 9215
ID0228	Phylogenetic analyses	Anabaena flos-aquae PCC 9302	CyanoType_data_v1.0.csv	figshare	doi:10.6084/m9.figshare.c.3273731	https://doi.org/10.6084/m9.figshare.c.3273731	Anabaena flos-aquae	PCC 9302
ID0229	Phylogenetic analyses	Planktothrix rubescens NIVA-CYA 407	CyanoType_data_v1.0.csv	figshare	doi:10.6084/m9.figshare.c.3273731	https://doi.org/10.6084/m9.figshare.c.3273731	Planktothrix rubescens	NIVA-CYA 407
ID0230	Phylogenetic analyses	Planktothrix prolifica NIVA-CYA 406	CyanoType_data_v1.0.csv	figshare	doi:10.6084/m9.figshare.c.3273731	https://doi.org/10.6084/m9.figshare.c.3273731	Planktothrix prolifica	NIVA-CYA 406
ID0231	Phylogenetic analyses	Lyngbya aestuarii BL J	CyanoType_data_v1.0.csv	figshare	doi:10.6084/m9.figshare.c.3273731	https://doi.org/10.6084/m9.figshare.c.3273731	Lyngbya aestuarii	BL J
ID0232	Phylogenetic analyses	Microcystis aeruginosa SPC777	CyanoType_data_v1.0.csv	figshare	doi:10.6084/m9.figshare.c.3273731	https://doi.org/10.6084/m9.figshare.c.3273731	Microcystis aeruginosa	SPC777
ID0233	Phylogenetic analyses	Microcystis aeruginosa PCC 7005	CyanoType_data_v1.0.csv	figshare	doi:10.6084/m9.figshare.c.3273731	https://doi.org/10.6084/m9.figshare.c.3273731	Microcystis aeruginosa	PCC 7005
ID0234	Phylogenetic analyses	Dolichospermum circinale AWQC310F	CyanoType_data_v1.0.csv	figshare	doi:10.6084/m9.figshare.c.3273731	https://doi.org/10.6084/m9.figshare.c.3273731	Dolichospermum circinale	AWQC310F
ID0235	Phylogenetic analyses	Dolichospermum circinale AWQC131C	CyanoType_data_v1.0.csv	figshare	doi:10.6084/m9.figshare.c.3273731	https://doi.org/10.6084/m9.figshare.c.3273731	Dolichospermum circinale	AWQC131C
ID0236	Phylogenetic analyses	Nostoc sp. NIES-3756	CyanoType_data_v1.0.csv	figshare	doi:10.6084/m9.figshare.c.3273731	https://doi.org/10.6084/m9.figshare.c.3273731	Nostoc sp.	NIES-3756
ID0237	Phylogenetic analyses	Geminocystis sp. NIES-3709	CyanoType_data_v1.0.csv	figshare	doi:10.6084/m9.figshare.c.3273731	https://doi.org/10.6084/m9.figshare.c.3273731	Geminocystis sp.	NIES-3709
ID0238	Phylogenetic analyses	Geminocystis sp. NIES-3708	CyanoType_data_v1.0.csv	figshare	doi:10.6084/m9.figshare.c.3273731	https://doi.org/10.6084/m9.figshare.c.3273731	Geminocystis sp.	NIES-3708
ID0239	Phylogenetic analyses	Leptolyngbya boryana dg5	CyanoType_data_v1.0.csv	figshare	doi:10.6084/m9.figshare.c.3273731	https://doi.org/10.6084/m9.figshare.c.3273731	Leptolyngbya boryana	dg5
ID0240	Phylogenetic analyses	Microcystis aeruginosa NIES-843	CyanoType_data_v1.0.csv	figshare	doi:10.6084/m9.figshare.c.3273731	https://doi.org/10.6084/m9.figshare.c.3273731	Microcystis aeruginosa	NIES-843
ID0241	Phylogenetic analyses	Synechococcus elongatus PCC 6301	CyanoType_data_v1.0.csv	figshare	doi:10.6084/m9.figshare.c.3273731	https://doi.org/10.6084/m9.figshare.c.3273731	Synechococcus elongatus	PCC 6301
ID0242	Phylogenetic analyses	Microcystis aeruginosa DIANCHI905	CyanoType_data_v1.0.csv	figshare	doi:10.6084/m9.figshare.c.3273731	https://doi.org/10.6084/m9.figshare.c.3273731	Microcystis aeruginosa	DIANCHI905
ID0243	Phylogenetic analyses	Microcystis aeruginosa TAIHU98	CyanoType_data_v1.0.csv	figshare	doi:10.6084/m9.figshare.c.3273731	https://doi.org/10.6084/m9.figshare.c.3273731	Microcystis aeruginosa	TAIHU98
ID0244	Phylogenetic analyses	Geitlerinema sp. PCC 7105	CyanoType_data_v1.0.csv	figshare	doi:10.6084/m9.figshare.c.3273731	https://doi.org/10.6084/m9.figshare.c.3273731	Geitlerinema sp.	PCC 7105
ID0245	Phylogenetic analyses	Anabaenopsis elenkinii AB2002/16	CyanoType_data_v1.0.csv	figshare	doi:10.6084/m9.figshare.c.3273731	https://doi.org/10.6084/m9.figshare.c.3273731	Anabaenopsis elenkinii	AB2002/16
ID0246	Phylogenetic analyses	Desmonostoc muscorum NIVACYA 818	CyanoType_data_v1.0.csv	figshare	doi:10.6084/m9.figshare.c.3273731	https://doi.org/10.6084/m9.figshare.c.3273731	Desmonostoc muscorum	NIVACYA 818
ID0247	Phylogenetic analyses	Anathece clathrata M10D5	CyanoType_data_v1.0.csv	figshare	doi:10.6084/m9.figshare.c.3273731	https://doi.org/10.6084/m9.figshare.c.3273731	Anathece clathrata	M10D5
ID0248	Phylogenetic analyses	Cyanobium sp. PCC 7001	CyanoType_data_v1.0.csv	figshare	doi:10.6084/m9.figshare.c.3273731	https://doi.org/10.6084/m9.figshare.c.3273731	Cyanobium sp.	PCC 7001
ID0249	Phylogenetic analyses	Prochlorothrix hollandica PCC 9006	CyanoType_data_v1.0.csv	figshare	doi:10.6084/m9.figshare.c.3273731	https://doi.org/10.6084/m9.figshare.c.3273731	Prochlorothrix hollandica	PCC 9006
ID0250	Phylogenetic analyses	Calothrix desertica PCC 7102	CyanoType_data_v1.0.csv	figshare	doi:10.6084/m9.figshare.c.3273731	https://doi.org/10.6084/m9.figshare.c.3273731	Calothrix desertica	PCC 7102
ID0251	Phylogenetic analyses	Rivularia sp. PCC 7116	CyanoType_data_v1.0.csv	figshare	doi:10.6084/m9.figshare.c.3273731	https://doi.org/10.6084/m9.figshare.c.3273731	Rivularia sp.	PCC 7116
ID0252	Phylogenetic analyses	Tolypothrix sp. PCC 7504	CyanoType_data_v1.0.csv	figshare	doi:10.6084/m9.figshare.c.3273731	https://doi.org/10.6084/m9.figshare.c.3273731	Tolypothrix sp.	PCC 7504
ID0253	Phylogenetic analyses	Tolypothrix sp. PCC 7415	CyanoType_data_v1.0.csv	figshare	doi:10.6084/m9.figshare.c.3273731	https://doi.org/10.6084/m9.figshare.c.3273731	Tolypothrix sp.	PCC 7415
ID0254	Phylogenetic analyses	[Scytonema hofmanni] UTEX 2349	CyanoType_data_v1.0.csv	figshare	doi:10.6084/m9.figshare.c.3273731	https://doi.org/10.6084/m9.figshare.c.3273731	[Scytonema hofmanni]	UTEX 2349
ID0255	Phylogenetic analyses	Pseudanabaena biceps PCC 7429	CyanoType_data_v1.0.csv	figshare	doi:10.6084/m9.figshare.c.3273731	https://doi.org/10.6084/m9.figshare.c.3273731	Pseudanabaena biceps	PCC 7429
ID0256	Phylogenetic analyses	unidentified cyanobacterium PCC 7702	CyanoType_data_v1.0.csv	figshare	doi:10.6084/m9.figshare.c.3273731	https://doi.org/10.6084/m9.figshare.c.3273731	unidentified cyanobacterium	PCC 7702
ID0257	Phylogenetic analyses	Fischerella sp. PCC 9431	CyanoType_data_v1.0.csv	figshare	doi:10.6084/m9.figshare.c.3273731	https://doi.org/10.6084/m9.figshare.c.3273731	Fischerella sp.	PCC 9431
ID0258	Phylogenetic analyses	Fischerella sp. PCC 9605	CyanoType_data_v1.0.csv	figshare	doi:10.6084/m9.figshare.c.3273731	https://doi.org/10.6084/m9.figshare.c.3273731	Fischerella sp.	PCC 9605
ID0259	Phylogenetic analyses	Prochlorococcus sp. W4	CyanoType_data_v1.0.csv	figshare	doi:10.6084/m9.figshare.c.3273731	https://doi.org/10.6084/m9.figshare.c.3273731	Prochlorococcus sp.	W4
ID0260	Phylogenetic analyses	Prochlorococcus sp. W2	CyanoType_data_v1.0.csv	figshare	doi:10.6084/m9.figshare.c.3273731	https://doi.org/10.6084/m9.figshare.c.3273731	Prochlorococcus sp.	W2
ID0261	Phylogenetic analyses	unidentified Oscillatoriales JSC-12	CyanoType_data_v1.0.csv	figshare	doi:10.6084/m9.figshare.c.3273731	https://doi.org/10.6084/m9.figshare.c.3273731	unidentified Oscillatoriales	JSC-12
ID0262	Phylogenetic analyses	Fischerella thermalis PCC 7521	CyanoType_data_v1.0.csv	figshare	doi:10.6084/m9.figshare.c.3273731	https://doi.org/10.6084/m9.figshare.c.3273731	Fischerella thermalis	PCC 7521
ID0263	Phylogenetic analyses	Cuspidothrix issatschenkoi 0tu37s7	CyanoType_data_v1.0.csv	figshare	doi:10.6084/m9.figshare.c.3273731	https://doi.org/10.6084/m9.figshare.c.3273731	Cuspidothrix issatschenkoi	0tu37s7
ID0264	Phylogenetic analyses	Myxosarcina sp. PCC 7325	CyanoType_data_v1.0.csv	figshare	doi:10.6084/m9.figshare.c.3273731	https://doi.org/10.6084/m9.figshare.c.3273731	Myxosarcina sp.	PCC 7325
ID0265	Phylogenetic analyses	Dermocarpella sp. PCC 7326	CyanoType_data_v1.0.csv	figshare	doi:10.6084/m9.figshare.c.3273731	https://doi.org/10.6084/m9.figshare.c.3273731	Dermocarpella sp.	PCC 7326
ID0266	Phylogenetic analyses	Nodularia sphaerocarpa PCC 7804	CyanoType_data_v1.0.csv	figshare	doi:10.6084/m9.figshare.c.3273731	https://doi.org/10.6084/m9.figshare.c.3273731	Nodularia sphaerocarpa	PCC 7804
ID0267	Phylogenetic analyses	Microcystis aeruginosa PCC 7941	CyanoType_data_v1.0.csv	figshare	doi:10.6084/m9.figshare.c.3273731	https://doi.org/10.6084/m9.figshare.c.3273731	Microcystis aeruginosa	PCC 7941
ID0268	Phylogenetic analyses	Calothrix sp. PCC 7714	CyanoType_data_v1.0.csv	figshare	doi:10.6084/m9.figshare.c.3273731	https://doi.org/10.6084/m9.figshare.c.3273731	Calothrix sp.	PCC 7714
ID0269	Phylogenetic analyses	Cylindrospermum stagnale PCC 7417	CyanoType_data_v1.0.csv	figshare	doi:10.6084/m9.figshare.c.3273731	https://doi.org/10.6084/m9.figshare.c.3273731	Cylindrospermum stagnale	PCC 7417
ID0270	Phylogenetic analyses	Aphanizomenon flos-aquae PCC 7905	CyanoType_data_v1.0.csv	figshare	doi:10.6084/m9.figshare.c.3273731	https://doi.org/10.6084/m9.figshare.c.3273731	Aphanizomenon flos-aquae	PCC 7905
ID0271	Phylogenetic analyses	Halothece californica MPI 96P605	CyanoType_data_v1.0.csv	figshare	doi:10.6084/m9.figshare.c.3273731	https://doi.org/10.6084/m9.figshare.c.3273731	Halothece californica	MPI 96P605
ID0272	Phylogenetic analyses	Lyngbya aestuarii PCC 7419	CyanoType_data_v1.0.csv	figshare	doi:10.6084/m9.figshare.c.3273731	https://doi.org/10.6084/m9.figshare.c.3273731	Lyngbya aestuarii	PCC 7419
ID0273	Phylogenetic analyses	Euhalothece sp. MPI 95AH10	CyanoType_data_v1.0.csv	figshare	doi:10.6084/m9.figshare.c.3273731	https://doi.org/10.6084/m9.figshare.c.3273731	Euhalothece sp.	MPI 95AH10
ID0274	Phylogenetic analyses	Halothece sp. PCC 7418	CyanoType_data_v1.0.csv	figshare	doi:10.6084/m9.figshare.c.3273731	https://doi.org/10.6084/m9.figshare.c.3273731	Halothece sp.	PCC 7418
ID0275	Phylogenetic analyses	Prochloron didemni P1-Palau (microbial metagenome)	CyanoType_data_v1.0.csv	figshare	doi:10.6084/m9.figshare.c.3273731	https://doi.org/10.6084/m9.figshare.c.3273731	Prochloron didemni	P1-Palau (microbial metagenome)
ID0276	Phylogenetic analyses	Fischerella sp. JSC-11	CyanoType_data_v1.0.csv	figshare	doi:10.6084/m9.figshare.c.3273731	https://doi.org/10.6084/m9.figshare.c.3273731	Fischerella sp.	JSC-11
ID0277	Phylogenetic analyses	Prochloron didemni P4-Papua_New_Guinea (microbial metagenome)	CyanoType_data_v1.0.csv	figshare	doi:10.6084/m9.figshare.c.3273731	https://doi.org/10.6084/m9.figshare.c.3273731	Prochloron didemni	P4-Papua_New_Guinea (microbial metagenome)
ID0278	Phylogenetic analyses	Prochloron didemni P3-Solomon (microbial metagenome)	CyanoType_data_v1.0.csv	figshare	doi:10.6084/m9.figshare.c.3273731	https://doi.org/10.6084/m9.figshare.c.3273731	Prochloron didemni	P3-Solomon (microbial metagenome)
ID0279	Phylogenetic analyses	Prochloron didemni P2-Fiji (microbial metagenome)	CyanoType_data_v1.0.csv	figshare	doi:10.6084/m9.figshare.c.3273731	https://doi.org/10.6084/m9.figshare.c.3273731	Prochloron didemni	P2-Fiji (microbial metagenome)
ID0280	Phylogenetic analyses	Microcoleus vaginatus FGP-2	CyanoType_data_v1.0.csv	figshare	doi:10.6084/m9.figshare.c.3273731	https://doi.org/10.6084/m9.figshare.c.3273731	Microcoleus vaginatus	FGP-2
ID0281	Phylogenetic analyses	Synechococcus sp. PCC 6312	CyanoType_data_v1.0.csv	figshare	doi:10.6084/m9.figshare.c.3273731	https://doi.org/10.6084/m9.figshare.c.3273731	Synechococcus sp.	PCC 6312
ID0282	Phylogenetic analyses	Spirirestis rafaelensis SR6	CyanoType_data_v1.0.csv	figshare	doi:10.6084/m9.figshare.c.3273731	https://doi.org/10.6084/m9.figshare.c.3273731	Spirirestis rafaelensis	SR6
ID0283	Phylogenetic analyses	Halomicronema excentricum TFEP1	CyanoType_data_v1.0.csv	figshare	doi:10.6084/m9.figshare.c.3273731	https://doi.org/10.6084/m9.figshare.c.3273731	Halomicronema excentricum	TFEP1
ID0284	Phylogenetic analyses	Aphanizomenon flos-aquae NIES-81	CyanoType_data_v1.0.csv	figshare	doi:10.6084/m9.figshare.c.3273731	https://doi.org/10.6084/m9.figshare.c.3273731	Aphanizomenon flos-aquae	NIES-81
ID0285	Phylogenetic analyses	Synechococcus sp. WH 8103	CyanoType_data_v1.0.csv	figshare	doi:10.6084/m9.figshare.c.3273731	https://doi.org/10.6084/m9.figshare.c.3273731	Synechococcus sp.	WH 8103
ID0286	Phylogenetic analyses	Prochlorococcus marinus EQPAC1	CyanoType_data_v1.0.csv	figshare	doi:10.6084/m9.figshare.c.3273731	https://doi.org/10.6084/m9.figshare.c.3273731	Prochlorococcus marinus	EQPAC1
ID0287	Phylogenetic analyses	Microcoleus vaginatus PCC 9802	CyanoType_data_v1.0.csv	figshare	doi:10.6084/m9.figshare.c.3273731	https://doi.org/10.6084/m9.figshare.c.3273731	Microcoleus vaginatus	PCC 9802
ID0288	Phylogenetic analyses	Synechococcus sp. PCC 6717	CyanoType_data_v1.0.csv	figshare	doi:10.6084/m9.figshare.c.3273731	https://doi.org/10.6084/m9.figshare.c.3273731	Synechococcus sp.	PCC 6717
ID0289	Phylogenetic analyses	Synechococcus sp. PCC 6716	CyanoType_data_v1.0.csv	figshare	doi:10.6084/m9.figshare.c.3273731	https://doi.org/10.6084/m9.figshare.c.3273731	Synechococcus sp.	PCC 6716
ID0290	Phylogenetic analyses	Stanieria cyanosphaera PCC 7437	CyanoType_data_v1.0.csv	figshare	doi:10.6084/m9.figshare.c.3273731	https://doi.org/10.6084/m9.figshare.c.3273731	Stanieria cyanosphaera	PCC 7437
ID0291	Phylogenetic analyses	Gloeobacter violaceus PCC 7421	CyanoType_data_v1.0.csv	figshare	doi:10.6084/m9.figshare.c.3273731	https://doi.org/10.6084/m9.figshare.c.3273731	Gloeobacter violaceus	PCC 7421
ID0292	Phylogenetic analyses	Xenococcus sp. PCC 7305	CyanoType_data_v1.0.csv	figshare	doi:10.6084/m9.figshare.c.3273731	https://doi.org/10.6084/m9.figshare.c.3273731	Xenococcus sp.	PCC 7305
ID0293	Phylogenetic analyses	Scytonema hofmanni PCC 7110	CyanoType_data_v1.0.csv	figshare	doi:10.6084/m9.figshare.c.3273731	https://doi.org/10.6084/m9.figshare.c.3273731	Scytonema hofmanni	PCC 7110
ID0294	Phylogenetic analyses	Cyanothece sp. ATCC 51142	CyanoType_data_v1.0.csv	figshare	doi:10.6084/m9.figshare.c.3273731	https://doi.org/10.6084/m9.figshare.c.3273731	Cyanothece sp.	ATCC 51142
ID0295	Phylogenetic analyses	Cylindrospermopsis raciborskii AWT 205	CyanoType_data_v1.0.csv	figshare	doi:10.6084/m9.figshare.c.3273731	https://doi.org/10.6084/m9.figshare.c.3273731	Cylindrospermopsis raciborskii	AWT 205
ID0296	Phylogenetic analyses	Prochlorococcus marinus MIT 9303	CyanoType_data_v1.0.csv	figshare	doi:10.6084/m9.figshare.c.3273731	https://doi.org/10.6084/m9.figshare.c.3273731	Prochlorococcus marinus	MIT 9303
ID0297	Phylogenetic analyses	Crocosphaera watsonii WH 0003	CyanoType_data_v1.0.csv	figshare	doi:10.6084/m9.figshare.c.3273731	https://doi.org/10.6084/m9.figshare.c.3273731	Crocosphaera watsonii	WH 0003
ID0298	Phylogenetic analyses	Prochlorococcus marinus CCMP1375	CyanoType_data_v1.0.csv	figshare	doi:10.6084/m9.figshare.c.3273731	https://doi.org/10.6084/m9.figshare.c.3273731	Prochlorococcus marinus	CCMP1375
ID0299	Phylogenetic analyses	Raphidiopsis brookii D9	CyanoType_data_v1.0.csv	figshare	doi:10.6084/m9.figshare.c.3273731	https://doi.org/10.6084/m9.figshare.c.3273731	Raphidiopsis brookii	D9
ID0300	Phylogenetic analyses	Arthrospira platensis Paraca	CyanoType_data_v1.0.csv	figshare	doi:10.6084/m9.figshare.c.3273731	https://doi.org/10.6084/m9.figshare.c.3273731	Arthrospira platensis	Paraca
ID0301	Phylogenetic analyses	Prochlorococcus marinus MIT 9202	CyanoType_data_v1.0.csv	figshare	doi:10.6084/m9.figshare.c.3273731	https://doi.org/10.6084/m9.figshare.c.3273731	Prochlorococcus marinus	MIT 9202
ID0302	Phylogenetic analyses	Synechococcus sp. PCC 7335	CyanoType_data_v1.0.csv	figshare	doi:10.6084/m9.figshare.c.3273731	https://doi.org/10.6084/m9.figshare.c.3273731	Synechococcus sp.	PCC 7335
ID0303	Phylogenetic analyses	Tolypothrix tenuis PCC 7101	CyanoType_data_v1.0.csv	figshare	doi:10.6084/m9.figshare.c.3273731	https://doi.org/10.6084/m9.figshare.c.3273731	Tolypothrix tenuis	PCC 7101
ID0304	Phylogenetic analyses	Leptolyngbya boryana IAM-M101	CyanoType_data_v1.0.csv	figshare	doi:10.6084/m9.figshare.c.3273731	https://doi.org/10.6084/m9.figshare.c.3273731	Leptolyngbya boryana	IAM-M101
ID0305	Phylogenetic analyses	Oscillatoria nigro-viridis PCC 7112	CyanoType_data_v1.0.csv	figshare	doi:10.6084/m9.figshare.c.3273731	https://doi.org/10.6084/m9.figshare.c.3273731	Oscillatoria nigro-viridis	PCC 7112
ID0306	Phylogenetic analyses	Planktothricoides raciborskii NIES-207	CyanoType_data_v1.0.csv	figshare	doi:10.6084/m9.figshare.c.3273731	https://doi.org/10.6084/m9.figshare.c.3273731	Planktothricoides raciborskii	NIES-207
ID0307	Phylogenetic analyses	Planktothrix rubescens NIVA-CYA 98	CyanoType_data_v1.0.csv	figshare	doi:10.6084/m9.figshare.c.3273731	https://doi.org/10.6084/m9.figshare.c.3273731	Planktothrix rubescens	NIVA-CYA 98
ID0308	Phylogenetic analyses	Planktothrix agardhii NIVA-CYA 56/3	CyanoType_data_v1.0.csv	figshare	doi:10.6084/m9.figshare.c.3273731	https://doi.org/10.6084/m9.figshare.c.3273731	Planktothrix agardhii	NIVA-CYA 56/3
ID0309	Phylogenetic analyses	Planktothrix agardhii NIVA-CYA 34	CyanoType_data_v1.0.csv	figshare	doi:10.6084/m9.figshare.c.3273731	https://doi.org/10.6084/m9.figshare.c.3273731	Planktothrix agardhii	NIVA-CYA 34
ID0310	Phylogenetic analyses	Limnothrix redekei NIVA-CYA 277/1	CyanoType_data_v1.0.csv	figshare	doi:10.6084/m9.figshare.c.3273731	https://doi.org/10.6084/m9.figshare.c.3273731	Limnothrix redekei	NIVA-CYA 277/1
ID0311	Phylogenetic analyses	Planktothrix agardhii NIVA-CYA 15	CyanoType_data_v1.0.csv	figshare	doi:10.6084/m9.figshare.c.3273731	https://doi.org/10.6084/m9.figshare.c.3273731	Planktothrix agardhii	NIVA-CYA 15
ID0312	Phylogenetic analyses	Planktothrix agardhii NIVA-CYA 126/8	CyanoType_data_v1.0.csv	figshare	doi:10.6084/m9.figshare.c.3273731	https://doi.org/10.6084/m9.figshare.c.3273731	Planktothrix agardhii	NIVA-CYA 126/8
ID0313	Phylogenetic analyses	Pseudanabaena sp. PCC 7367	CyanoType_data_v1.0.csv	figshare	doi:10.6084/m9.figshare.c.3273731	https://doi.org/10.6084/m9.figshare.c.3273731	Pseudanabaena sp.	PCC 7367
ID0314	Phylogenetic analyses	Pseudanabaena sp. PCC 6802	CyanoType_data_v1.0.csv	figshare	doi:10.6084/m9.figshare.c.3273731	https://doi.org/10.6084/m9.figshare.c.3273731	Pseudanabaena sp.	PCC 6802
ID0315	Phylogenetic analyses	Nodosilinea nodulosa PCC 7104	CyanoType_data_v1.0.csv	figshare	doi:10.6084/m9.figshare.c.3273731	https://doi.org/10.6084/m9.figshare.c.3273731	Nodosilinea nodulosa	PCC 7104
ID0316	Phylogenetic analyses	Leptolyngbya ectocarpi PCC 7375	CyanoType_data_v1.0.csv	figshare	doi:10.6084/m9.figshare.c.3273731	https://doi.org/10.6084/m9.figshare.c.3273731	Leptolyngbya ectocarpi	PCC 7375
ID0317	Phylogenetic analyses	Stanieria sp. PCC 7301	CyanoType_data_v1.0.csv	figshare	doi:10.6084/m9.figshare.c.3273731	https://doi.org/10.6084/m9.figshare.c.3273731	Stanieria sp.	PCC 7301
ID0318	Phylogenetic analyses	Pleurocapsa minor PCC 7327	CyanoType_data_v1.0.csv	figshare	doi:10.6084/m9.figshare.c.3273731	https://doi.org/10.6084/m9.figshare.c.3273731	Pleurocapsa minor	PCC 7327
ID0319	Phylogenetic analyses	Pleurocapsa sp. PCC 7319	CyanoType_data_v1.0.csv	figshare	doi:10.6084/m9.figshare.c.3273731	https://doi.org/10.6084/m9.figshare.c.3273731	Pleurocapsa sp.	PCC 7319
ID0320	Phylogenetic analyses	Chroococcidiopsis thermalis PCC 7203	CyanoType_data_v1.0.csv	figshare	doi:10.6084/m9.figshare.c.3273731	https://doi.org/10.6084/m9.figshare.c.3273731	Chroococcidiopsis thermalis	PCC 7203
ID0321	Phylogenetic analyses	Chroococcidiopsis sp. PCC 6712	CyanoType_data_v1.0.csv	figshare	doi:10.6084/m9.figshare.c.3273731	https://doi.org/10.6084/m9.figshare.c.3273731	Chroococcidiopsis sp.	PCC 6712
ID0322	Phylogenetic analyses	Gloeocapsa sp. PCC 73106	CyanoType_data_v1.0.csv	figshare	doi:10.6084/m9.figshare.c.3273731	https://doi.org/10.6084/m9.figshare.c.3273731	Gloeocapsa sp.	PCC 73106
ID0323	Phylogenetic analyses	Synechococcus sp. PCC 7003	CyanoType_data_v1.0.csv	figshare	doi:10.6084/m9.figshare.c.3273731	https://doi.org/10.6084/m9.figshare.c.3273731	Synechococcus sp.	PCC 7003
ID0324	Phylogenetic analyses	Cyanothece sp. CCY 0110	CyanoType_data_v1.0.csv	figshare	doi:10.6084/m9.figshare.c.3273731	https://doi.org/10.6084/m9.figshare.c.3273731	Cyanothece sp.	CCY 0110
ID0325	Phylogenetic analyses	Lyngbya sp. PCC 8106	CyanoType_data_v1.0.csv	figshare	doi:10.6084/m9.figshare.c.3273731	https://doi.org/10.6084/m9.figshare.c.3273731	Lyngbya sp.	PCC 8106
ID0326	Phylogenetic analyses	Synechococcus sp. BL107	CyanoType_data_v1.0.csv	figshare	doi:10.6084/m9.figshare.c.3273731	https://doi.org/10.6084/m9.figshare.c.3273731	Synechococcus sp.	BL107
ID0327	Phylogenetic analyses	Synechococcus sp. WH 7805	CyanoType_data_v1.0.csv	figshare	doi:10.6084/m9.figshare.c.3273731	https://doi.org/10.6084/m9.figshare.c.3273731	Synechococcus sp.	WH 7805
ID0328	Phylogenetic analyses	Crocosphaera watsonii WH 8501	CyanoType_data_v1.0.csv	figshare	doi:10.6084/m9.figshare.c.3273731	https://doi.org/10.6084/m9.figshare.c.3273731	Crocosphaera watsonii	WH 8501
ID0329	Phylogenetic analyses	Gloeothece membranacea PCC 6501	CyanoType_data_v1.0.csv	figshare	doi:10.6084/m9.figshare.c.3273731	https://doi.org/10.6084/m9.figshare.c.3273731	Gloeothece membranacea	PCC 6501
ID0330	Phylogenetic analyses	Coleofasciculus chthonoplastes PCC 7420	CyanoType_data_v1.0.csv	figshare	doi:10.6084/m9.figshare.c.3273731	https://doi.org/10.6084/m9.figshare.c.3273731	Coleofasciculus chthonoplastes	PCC 7420
ID0331	Phylogenetic analyses	Calothrix sp. PCC 7103	CyanoType_data_v1.0.csv	figshare	doi:10.6084/m9.figshare.c.3273731	https://doi.org/10.6084/m9.figshare.c.3273731	Calothrix sp.	PCC 7103
ID0332	Phylogenetic analyses	Anabaena sp. PCC 7108	CyanoType_data_v1.0.csv	figshare	doi:10.6084/m9.figshare.c.3273731	https://doi.org/10.6084/m9.figshare.c.3273731	Anabaena sp.	PCC 7108
ID0333	Phylogenetic analyses	Cylindrospermopsis sp. CR12	CyanoType_data_v1.0.csv	figshare	doi:10.6084/m9.figshare.c.3273731	https://doi.org/10.6084/m9.figshare.c.3273731	Cylindrospermopsis sp.	CR12
ID0334	Phylogenetic analyses	Leptolyngbya sp. Heron Island J	CyanoType_data_v1.0.csv	figshare	doi:10.6084/m9.figshare.c.3273731	https://doi.org/10.6084/m9.figshare.c.3273731	Leptolyngbya sp.	Heron Island J
ID0335	Phylogenetic analyses	Limnoraphis robusta CS-951	CyanoType_data_v1.0.csv	figshare	doi:10.6084/m9.figshare.c.3273731	https://doi.org/10.6084/m9.figshare.c.3273731	Limnoraphis robusta	CS-951
ID0336	Phylogenetic analyses	Limnothrix redekei SAG 3.89	CyanoType_data_v1.0.csv	figshare	doi:10.6084/m9.figshare.c.3273731	https://doi.org/10.6084/m9.figshare.c.3273731	Limnothrix redekei	SAG 3.89
ID0337	Phylogenetic analyses	Mastigocladus laminosus UU774	CyanoType_data_v1.0.csv	figshare	doi:10.6084/m9.figshare.c.3273731	https://doi.org/10.6084/m9.figshare.c.3273731	Mastigocladus laminosus	UU774
ID0338	Phylogenetic analyses	Roseofilum reptotaenium 100-1	CyanoType_data_v1.0.csv	figshare	doi:10.6084/m9.figshare.c.3273731	https://doi.org/10.6084/m9.figshare.c.3273731	Roseofilum reptotaenium	100-1
ID0339	Phylogenetic analyses	Synechococcus sp. CB0205	CyanoType_data_v1.0.csv	figshare	doi:10.6084/m9.figshare.c.3273731	https://doi.org/10.6084/m9.figshare.c.3273731	Synechococcus sp.	CB0205
ID0340	Phylogenetic analyses	Synechococcus spongiarum SP3	CyanoType_data_v1.0.csv	figshare	doi:10.6084/m9.figshare.c.3273731	https://doi.org/10.6084/m9.figshare.c.3273731	Synechococcus spongiarum	SP3
ID0341	Phylogenetic analyses	Tolypothrix bouteillei VB521301	CyanoType_data_v1.0.csv	figshare	doi:10.6084/m9.figshare.c.3273731	https://doi.org/10.6084/m9.figshare.c.3273731	Tolypothrix bouteillei	VB521301
ID0342	Phylogenetic analyses	Tolypothrix campylonemoides VB511288	CyanoType_data_v1.0.csv	figshare	doi:10.6084/m9.figshare.c.3273731	https://doi.org/10.6084/m9.figshare.c.3273731	Tolypothrix campylonemoides	VB511288
ID0343	Phylogenetic analyses	Trichodesmium thiebautii H9-4	CyanoType_data_v1.0.csv	figshare	doi:10.6084/m9.figshare.c.3273731	https://doi.org/10.6084/m9.figshare.c.3273731	Trichodesmium thiebautii	H9-4
ID0344	Phylogenetic analyses	Anagnostidinema	CyanoType_data_v1.0.csv	figshare	doi:10.6084/m9.figshare.c.3273731	https://doi.org/10.6084/m9.figshare.c.3273731	Anagnostidinema
ID0345	Phylogenetic analyses	Coleospermopsis	CyanoType_data_v1.0.csv	figshare	doi:10.6084/m9.figshare.c.3273731	https://doi.org/10.6084/m9.figshare.c.3273731	Coleospermopsis
ID0346	Phylogenetic analyses	Cyanospira capsulata PCC 9502	CyanoType_data_v1.0.csv	figshare	doi:10.6084/m9.figshare.c.3273731	https://doi.org/10.6084/m9.figshare.c.3273731	Cyanospira capsulata	PCC 9502
ID0347	Phylogenetic analyses	Goleter	CyanoType_data_v1.0.csv	figshare	doi:10.6084/m9.figshare.c.3273731	https://doi.org/10.6084/m9.figshare.c.3273731	Goleter
ID0348	Phylogenetic analyses	Myxocorys	CyanoType_data_v1.0.csv	figshare	doi:10.6084/m9.figshare.c.3273731	https://doi.org/10.6084/m9.figshare.c.3273731	Myxocorys
ID0349	Phylogenetic analyses	Rippkaea	CyanoType_data_v1.0.csv	figshare	doi:10.6084/m9.figshare.c.3273731	https://doi.org/10.6084/m9.figshare.c.3273731	Rippkaea
ID0350	Phylogenetic analyses	Spelaea	CyanoType_data_v1.0.csv	figshare	doi:10.6084/m9.figshare.c.3273731	https://doi.org/10.6084/m9.figshare.c.3273731	Spelaea
ID0351	Phylogenetic analyses	Stenomitos rutilans	CyanoType_data_v1.0.csv	figshare	doi:10.6084/m9.figshare.c.3273731	https://doi.org/10.6084/m9.figshare.c.3273731	Stenomitos rutilans
ID0352	Phylogenetic analyses	Tolypothrichopsis	CyanoType_data_v1.0.csv	figshare	doi:10.6084/m9.figshare.c.3273731	https://doi.org/10.6084/m9.figshare.c.3273731	Tolypothrichopsis
ID0353	Phylogenetic analyses	Cyanobium sp. CACIAM 14	CyanoType_data_v1.0.csv	figshare	doi:10.6084/m9.figshare.c.3273731	https://doi.org/10.6084/m9.figshare.c.3273731	Cyanobium sp.	CACIAM 14
ID0354	Phylogenetic analyses	Phormidesmis priestleyi str. Ana (microbial mat metagenome)	CyanoType_data_v1.0.csv	figshare	doi:10.6084/m9.figshare.c.3273731	https://doi.org/10.6084/m9.figshare.c.3273731	Phormidesmis priestleyi	str. Ana (microbial mat metagenome)
ID0355	Phylogenetic analyses	Phormidium sp. OSCR	CyanoType_data_v1.0.csv	figshare	doi:10.6084/m9.figshare.c.3273731	https://doi.org/10.6084/m9.figshare.c.3273731	Phormidium sp.	OSCR
ID0356	Phylogenetic analyses	Planktothrix mougeotii NIVA-CYA 405	CyanoType_data_v1.0.csv	figshare	doi:10.6084/m9.figshare.c.3273731	https://doi.org/10.6084/m9.figshare.c.3273731	Planktothrix mougeotii	NIVA-CYA 405
ID0357	Phylogenetic analyses	Planktothrix prolifica NIVA-CYA 540	CyanoType_data_v1.0.csv	figshare	doi:10.6084/m9.figshare.c.3273731	https://doi.org/10.6084/m9.figshare.c.3273731	Planktothrix prolifica	NIVA-CYA 540
ID0358	Phylogenetic analyses	Prochlorococcus sp. scB241_526B17	CyanoType_data_v1.0.csv	figshare	doi:10.6084/m9.figshare.c.3273731	https://doi.org/10.6084/m9.figshare.c.3273731	Prochlorococcus sp.	scB241_526B17
ID0359	Phylogenetic analyses	Prochlorococcus sp. scB241_528J8	CyanoType_data_v1.0.csv	figshare	doi:10.6084/m9.figshare.c.3273731	https://doi.org/10.6084/m9.figshare.c.3273731	Prochlorococcus sp.	scB241_528J8
ID0360	Phylogenetic analyses	Synechococcus sp. CB0101	CyanoType_data_v1.0.csv	figshare	doi:10.6084/m9.figshare.c.3273731	https://doi.org/10.6084/m9.figshare.c.3273731	Synechococcus sp.	CB0101
ID0361	Phylogenetic analyses	Chroococcus turgidus PCC 7946	CyanoType_data_v1.0.csv	figshare	doi:10.6084/m9.figshare.c.3273731	https://doi.org/10.6084/m9.figshare.c.3273731	Chroococcus turgidus	PCC 7946
ID0362	Phylogenetic analyses	Chroococcus turgidus PCC 9340	CyanoType_data_v1.0.csv	figshare	doi:10.6084/m9.figshare.c.3273731	https://doi.org/10.6084/m9.figshare.c.3273731	Chroococcus turgidus	PCC 9340
ID0363	Phylogenetic analyses	Cyanocystis sp. PCC 9504	CyanoType_data_v1.0.csv	figshare	doi:10.6084/m9.figshare.c.3273731	https://doi.org/10.6084/m9.figshare.c.3273731	Cyanocystis sp.	PCC 9504
ID0364	Phylogenetic analyses	Cylindrospermum maius PCC 7604	CyanoType_data_v1.0.csv	figshare	doi:10.6084/m9.figshare.c.3273731	https://doi.org/10.6084/m9.figshare.c.3273731	Cylindrospermum maius	PCC 7604
ID0365	Phylogenetic analyses	Fischerella sp. PCC 7115	CyanoType_data_v1.0.csv	figshare	doi:10.6084/m9.figshare.c.3273731	https://doi.org/10.6084/m9.figshare.c.3273731	Fischerella sp.	PCC 7115
ID0366	Phylogenetic analyses	Gloeocapsa sp. PCC 7512	CyanoType_data_v1.0.csv	figshare	doi:10.6084/m9.figshare.c.3273731	https://doi.org/10.6084/m9.figshare.c.3273731	Gloeocapsa sp.	PCC 7512
ID0367	Phylogenetic analyses	Nostoc sp. PCC 6314	CyanoType_data_v1.0.csv	figshare	doi:10.6084/m9.figshare.c.3273731	https://doi.org/10.6084/m9.figshare.c.3273731	Nostoc sp.	PCC 6314
ID0368	Phylogenetic analyses	Nostoc sp. PCC 7413	CyanoType_data_v1.0.csv	figshare	doi:10.6084/m9.figshare.c.3273731	https://doi.org/10.6084/m9.figshare.c.3273731	Nostoc sp.	PCC 7413
ID0369	Phylogenetic analyses	Phormidesmis molle 3CC04S05	CyanoType_data_v1.0.csv	figshare	doi:10.6084/m9.figshare.c.3273731	https://doi.org/10.6084/m9.figshare.c.3273731	Phormidesmis molle	3CC04S05
ID0370	Phylogenetic analyses	Synechocystis sp. PCC 8938	CyanoType_data_v1.0.csv	figshare	doi:10.6084/m9.figshare.c.3273731	https://doi.org/10.6084/m9.figshare.c.3273731	Synechocystis sp.	PCC 8938
ID0371	Phylogenetic analyses	Tolypothrix sp. PCC 7708	CyanoType_data_v1.0.csv	figshare	doi:10.6084/m9.figshare.c.3273731	https://doi.org/10.6084/m9.figshare.c.3273731	Tolypothrix sp.	PCC 7708
